# Supplementary material for: Deep proteomic analysis of obstetric antiphospholipid syndrome by DIA-MS of extracellular vesicle enriched fractions
Source: Commun Biol. 2024 Jan 15;7:99. doi: 10.1038/s42003-024-05789-3 (PMC10789860; doi:10.1038/s42003-024-05789-3)
Supplement: Supplementary file 4 — Supplementary Data 1-13 [file 42003_2024_5789_MOESM4_ESM.xlsx]

## Sheet: Supplementary Data 1 
Supplementary Data 1. Identified proteins and relative intensity of HPLEV from serum samples
PG.ProteinGroups	PG.ProteinDescriptions	[1] H1_Lev_Slot1-1_1_926.d.PG.Quantity	[2] H2_Lev_Slot1-3_1_929.d.PG.Quantity	[3] H3_Lev_Slot1-5_1_933.d.PG.Quantity	[4] H4_Lev_Slot1-7_1_937.d.PG.Quantity	[5] H5_Lev_Slot1-9_1_940.d.PG.Quantity
A0A075B6H9	Immunoglobulin lambda variable 4-69	660.692	1026.65	740.62	936.92	618.058
A0A075B6I0	Immunoglobulin lambda variable 8-61	1002.23	921.668	723.072	1941.72	393.64
A0A075B6I1	Immunoglobulin lambda variable 4-60	432.725	432.194	321.706	257.566	90.6667
A0A075B6J9	Immunoglobulin lambda variable 2-18	17.9318	38.5717	227.963	170.845	294.199
A0A075B6K4	Immunoglobulin lambda variable 3-10	846.114	1750.39	1450.79	975.25	692.47
A0A075B6K5	Immunoglobulin lambda variable 3-9	931.97	1051.8	926.174	790.356	480.695
A0A075B6P5;P01615	Immunoglobulin kappa variable 2-28;Immunoglobulin kappa variable 2D-28	2781.34	3732.71	5733.91	4065.44	3258.68
A0A075B6Q5	Immunoglobulin heavy variable 3-64	241.17	263.954	149.826	238.128	128.008
A0A075B6R2	Immunoglobulin heavy variable 4-4	192.583	151.242	34.6548	138.548	132.231
A0A075B6S5	Immunoglobulin kappa variable 1-27	259.305	175.797	240.372	248.698	52.1133
A0A087WSX0	Immunoglobulin lambda variable 5-45	305.072	106.194	142.921	88.1147	87.2283
A0A087WSY6	Immunoglobulin kappa variable 3D-15	500.97	524.484	729.985	731.648	427.083
A0A087WSZ0	Immunoglobulin kappa variable 1D-8	161.133	141.408	76.1828	98.1093	64.4496
A0A087WW87;P01614	Immunoglobulin kappa variable 2-40;Immunoglobulin kappa variable 2D-40	116.497	311.151	142.937	165.475	150.734
A0A0A0MRZ8;P04433	Immunoglobulin kappa variable 3D-11;Immunoglobulin kappa variable 3-11	230.927	247.671	198.548	466.311	96.5749
A0A0A0MS15	Immunoglobulin heavy variable 3-49	619.999	883.196	876.216	868.745	360.816
A0A0B4J1U3	Immunoglobulin lambda variable 1-36	333.482	224.794	305.687	201.777	212.294
A0A0B4J1U7	Immunoglobulin heavy variable 6-1	569.426	352.872	431.477	339.654	286.495
A0A0B4J1V0	Immunoglobulin heavy variable 3-15	395.941	520.808	450.788	876.906	418.212
A0A0B4J1V1	Immunoglobulin heavy variable 3-21	14.3728	24.2027	30.786	85.9931	16.6348
A0A0B4J1V2	Immunoglobulin heavy variable 2-26	54.3027	61.1548	224.675	26.1492	47.6871
A0A0B4J1V6	Immunoglobulin heavy variable 3-73	565.253	1253.25	451.782	561.441	552.849
A0A0B4J1X5	Immunoglobulin heavy variable 3-74	404.228	594.826	281.306	375.705	155.99
A0A0B4J1X8	Immunoglobulin heavy variable 3-43	56.2493	76.9373	74.9693	56.3351	49.1926
A0A0B4J1Y8	Immunoglobulin lambda variable 9-49	974.583	763.333	686.157	3064.58	499.818
A0A0B4J1Y9	Immunoglobulin heavy variable 3-72	2736.68	1625.65	880.075	1366.04	645.935
A0A0B4J2D9;P0DP09	Immunoglobulin kappa variable 1D-13;Immunoglobulin kappa variable 1-13	8.34312	11.4462	12.5157	120.741	41.0848
A0A0B4J2F0	Protein PIGBOS1	211.672	249.962	198.939	332.409	226.305
A0A0C4DH24	Immunoglobulin kappa variable 6-21	360.026	384.149	328.958	318.067	4379.96
A0A0C4DH25	Immunoglobulin kappa variable 3D-20	124.596	238.116	501.686	464.236	460.409
A0A0C4DH29	Immunoglobulin heavy variable 1-3	208.7	300.921	331.453	250.809	179.755
A0A0C4DH31	Immunoglobulin heavy variable 1-18	426.569	323.417	329.28	299.814	217.808
A0A0C4DH32	Immunoglobulin heavy variable 3-20	250.939	198.229	173.048	147.623	97.733
A0A0C4DH34	Immunoglobulin heavy variable 4-28	290.406	336.069	436.164	378.758	104.075
A0A0C4DH38	Immunoglobulin heavy variable 5-51	782.348	1016.12	1345.52	3186.2	671.861
A0A0C4DH43	Immunoglobulin heavy variable 2-70D	59.9591	114.011	78.3611	32.2147	23.281
A0A0C4DH67	Immunoglobulin kappa variable 1-8	1189.36	1876.99	1061.44	623.731	630.535
A0A0C4DH68	Immunoglobulin kappa variable 2-24	264.095	328.548	254.06	279.399	465.14
A0A0C4DH73;P01611	Immunoglobulin kappa variable 1-12;Immunoglobulin kappa variable 1D-12	901.147	1193.76	477.181	959.275	1031.21
A0A0J9YVY3	Immunoglobulin heavy variable 7-4-1	228.582	177.917	118.467	307.926	36.8846
A0A0J9YX35	Immunoglobulin heavy variable 3-64D	327.63	493.322	330.265	656.481	1615.5
A0A5B9	T-cell receptor beta-2 chain C region	75.0733	58.9261	114.554	75.2889	57.3928
A0AVT1	Ubiquitin-like modifier-activating enzyme 6	537.414	597.024	466.24	435.814	498.874
A0FGR8	Extended synaptotagmin-2	494.944	455.092	370.97	455.508	573.333
A0M8Q6	Immunoglobulin lambda constant 7	312.266	1969.28	1031.96	1344.94	182.879
A1A4S6	Rho GTPase-activating protein 10	253.059	224.469	248.253	230.819	238.792
A1A5C7	Solute carrier family 22 member 23	49.5574	39.5186	63.3967	60.0699	86.6847
A1IGU5	Rho guanine nucleotide exchange factor 37	358.014	105.301	269.868	52.2146	207.123
A1L0T0	Acetolactate synthase-like protein	190.834	197.101	169.134	151.501	158.587
A1L3X0	Elongation of very long chain fatty acids protein 7	451.776	448.602	467.713	651.584	598.192
A1X283	SH3 and PX domain-containing protein 2B	103.923	125.527	86.4967	128.666	105.237
A2NJV5	Immunoglobulin kappa variable 2-29	642.413	881.512	1234.95	630.17	579.132
A2RRP1	Neuroblastoma-amplified sequence	120.468	129.46	144.608	122.076	135.831
A2RTX5	Probable threonine--tRNA ligase 2, cytoplasmic	220.809	188.971	160.879	168.921	192.917
A2RU67	Protein FAM234B	180.454	155.805	141.802	78.6884	75.9984
A2RUS2	DENN domain-containing protein 3	528.829	595.86	453.749	353.06	572.027
A4D126	D-ribitol-5-phosphate cytidylyltransferase	165.234	76.2479	59.5074	70.8547	113.178
A4D1B5	Gamma-secretase-activating protein	150.77	181.825	154.454	170.288	251.208
A4D1P6	WD repeat-containing protein 91	275.492	323.06	320.916	294.464	360.13
A4D1S5	Ras-related protein Rab-19	341.794	634.7	350.482	573.982	455.547
A5A3E0	POTE ankyrin domain family member F	25625.1	16612.4	48982.9	21319.9	50750
A5D8V6	Vacuolar protein sorting-associated protein 37C	584.846	468.813	571.449	514.007	752.946
A5PLL7	Transmembrane protein 189	96.1287	138.964	84.8763	157.194	100.328
A5PLN9	Trafficking protein particle complex subunit 13	67.2474	102.589	59.8608	79.0437	81.187
A5YKK6	CCR4-NOT transcription complex subunit 1	239.071	235.025	206.083	189.506	236.22
A6NC98	Coiled-coil domain-containing protein 88B	88.9279	94.0848	86.6065	81.872	81.3046
A6NCE7;Q9GZQ8	Microtubule-associated proteins 1A/1B light chain 3 beta 2;Microtubule-associated proteins 1A/1B light chain 3B	371.965	273.477	378.124	389.429	464.467
A6NDG6	Glycerol-3-phosphate phosphatase	569.263	481.533	459.305	532.462	521.322
A6NDU8	UPF0600 protein C5orf51	328.677	424.63	279.724	350.811	328.764
A6NED2	RCC1 domain-containing protein 1	39.8313	62.8044	37.3626	35.6027	54.3206
A6NFX1	Major facilitator superfamily domain-containing protein 2B	1223.51	1017.08	1239.92	1066.28	1079.29
A6NHL2	Tubulin alpha chain-like 3	727.156	936.939	602.835	967.99	1103.77
A6NI73	Leukocyte immunoglobulin-like receptor subfamily A member 5	159.311	123.008	124.802	73.1188	49.3865
A6NI79	Coiled-coil domain-containing protein 69	58.392	44.5721	62.534	46.2842	43.8296
A6NIH7	Protein unc-119 homolog B	219.678	193.335	114.511	225.669	235.735
A6QL63	Ankyrin repeat and BTB/POZ domain-containing protein BTBD11	385.452	317.818	282.117	471.37	274.19
A7KAX9	Rho GTPase-activating protein 32	186.126	183.277	142.427	161.254	188.464
A8K0Z3;C4AMC7;Q6VEQ5	WASH complex subunit 1;Putative WAS protein family homolog 3;WAS protein family homolog 2	46.3978	97.0051	38.5669	78.845	46.3162
A8MVS5	Protein HIDE1	312.259	237.181	165.964	243.722	367.703
A8MWY0	UPF0577 protein KIAA1324-like	24.9762	55.0488	62.9213	32.5593	46.4132
A8MXV4	Nucleoside diphosphate-linked moiety X motif 19	294.237	284.916	202.082	185.387	154.757
A9UHW6	MIF4G domain-containing protein	220.243	207.35	200.628	186.748	217.022
B0I1T2	Unconventional myosin-Ig	656.533	671.5	516.253	836.311	984.242
B2RUZ4	Small integral membrane protein 1	3949.78	2521.55	4497.44	3633.31	2807.34
B5ME19;Q99613	Eukaryotic translation initiation factor 3 subunit C-like protein;Eukaryotic translation initiation factor 3 subunit C	788.626	722.473	700.291	643.78	736.697
B6A8C7	T-cell-interacting, activating receptor on myeloid cells protein 1	113.675	106.785	158.966	98.5271	98.3197
B7ZAP0	Rab GTPase-activating protein 1-like, isoform 10	143.742	13.6341	204.992	261.946	202.727
B7ZAQ6;P0CG08	Golgi pH regulator A;Golgi pH regulator B	102.048	60.8478	92.8773	113.3	142.327
B9A064	Immunoglobulin lambda-like polypeptide 5	20580.4	17621	20548.1	30601.4	9068.59
B9EJG8	Transmembrane protein 150C	260.307	244.237	370.035	445.859	355.952
C9J798;O43374	Ras GTPase-activating protein 4B;Ras GTPase-activating protein 4	49.3985	80.7637	59.334	41.7366	89.0259
C9J7I0	UBAP1-MVB12-associated (UMA)-domain containing protein 1	51.2232	48.3371	50.0651	285.128	172.766
C9JLW8	Mapk-regulated corepressor-interacting protein 1	51.861	64.8734	10.2296	10.1571	52.1353
E9PAV3;Q13765	Nascent polypeptide-associated complex subunit alpha, muscle-specific form;Nascent polypeptide-associated complex subunit alpha	173.511	178.443	204.961	184.791	193.773
L0R6Q1	SLC35A4 upstream open reading frame protein	257.819	266.412	422.442	429.088	320.123
O00116	Alkyldihydroxyacetonephosphate synthase, peroxisomal	338.303	377.285	332.559	335.469	441.47
O00139	Kinesin-like protein KIF2A	1779.38	2064.17	1477.01	1823.63	1897.25
O00142	Thymidine kinase 2, mitochondrial	365.511	427.586	370.89	281.715	313.498
O00151	PDZ and LIM domain protein 1	14206.7	12745.4	19423.4	17131.2	23388.9
O00154	Cytosolic acyl coenzyme A thioester hydrolase	650.212	714.147	693.879	709.482	1023.48
O00159	Unconventional myosin-Ic	1557.55	1593.25	1486.27	1637.66	2085.01
O00160	Unconventional myosin-If	377.937	423.874	431.313	462.771	449.598
O00161	Synaptosomal-associated protein 23	1235.23	1060.5	1784.76	2944.31	3825.95
O00170	AH receptor-interacting protein	562.666	476.078	509.755	386.246	347.992
O00178	GTP-binding protein 1	438.163	388.061	451.462	415.129	580.583
O00182	Galectin-9	69.5196	69.7847	124.839	102.552	199.706
O00186	Syntaxin-binding protein 3	2967.13	2815.63	2800.78	2461.54	2339.15
O00187	Man0-binding lectin serine protease 2	600.194	698.718	2566.38	2159.14	108.125
O00189	AP-4 complex subunit mu-1	74.5422	70.2438	67.3015	65.9213	142.191
O00194	Ras-related protein Rab-27B	26102.2	26859.7	25886.2	31924.6	27395.7
O00203	AP-3 complex subunit beta-1	904.038	731.619	974.409	959.093	1360.52
O00206	Toll-like receptor 4	5.09138	18.8161	31.3898	4.80116	6.33718
O00214	Galectin-8	645.377	579.967	643.948	606.591	576.651
O00217	NADH dehydrogenase [ubiquinone] iron-sulfur protein 8, mitochondrial	778.544	801.55	991.449	781.178	702.51
O00231	26S proteasome non-ATPase regulatory subunit 11	859.825	842.459	863.035	895.621	1122.59
O00232	26S proteasome non-ATPase regulatory subunit 12	660.416	618.261	599.39	598.757	742.408
O00233	26S proteasome non-ATPase regulatory subunit 9	763.895	608.195	750.363	930.891	1019.21
O00241	Signal-regulatory protein beta-1	195.867	188.3	153.56	216.064	187.892
O00244	Copper transport protein ATOX1	1593.43	1538.8	1882.53	1747.12	1497.28
O00264	Membrane-associated progesterone receptor component 1	5156.23	5261.57	4562.06	5069.16	6003.32
O00267	Transcription elongation factor SPT5	12.689	14.01	14.7904	12.9304	24.5585
O00291	Huntingtin-interacting protein 1	30.3246	30.4158	121.734	87.7315	37.729
O00299	Chloride intracellular channel protein 1	32357.7	29445.7	35928.5	39640.1	47508.3
O00303	Eukaryotic translation initiation factor 3 subunit F	244.246	236.36	236.767	221.406	353.91
O00308	NEDD4-like E3 ubiquitin-protein ligase WWP2	135.016	130.546	145.881	137.431	138.988
O00330	Pyruvate dehydrogenase protein X component, mitochondrial	152.86	159.851	170.856	181.395	161.498
O00391	Sulfhydryl oxidase 1	213.284	202.362	209.006	126.182	105.458
O00399	Dynactin subunit 6	185.103	117.427	98.2808	344.361	337.322
O00400	Acetyl-coenzyme A transporter 1	247.832	161.489	165.037	224.982	138.47
O00408	cGMP-dependent 3',5'-cyclic phosphodiesterase	171.232	106.251	188.182	142.004	240.958
O00410	Importin-5	1696.86	1669.79	1851.06	1681.65	1880.55
O00421	C-C chemokine receptor-like 2	401.478	304.611	551.232	377.097	351.028
O00429	Dynamin-1-like protein	2653.11	2478.31	2414.44	3080.61	3226.72
O00442	RNA 3'-terminal phosphate cyclase	556.664	542.372	476.041	540.65	724.928
O00453	Leukocyte-specific transcript 1 protein	1046.92	1176.35	1274.55	1275.79	1210.2
O00459	Phosphatidylinositol 3-kinase regulatory subunit beta	39.3642	15.2812	17.7995	15.2239	27.8022
O00461	Golgi integral membrane protein 4	112.118	119.908	151.266	136.529	82.9754
O00462	Beta-mannosidase	191.318	180.037	224.039	196.285	216.179
O00471	Exocyst complex component 5	449.079	478.523	495.701	460.895	574.124
O00478	Butyrophilin subfamily 3 member A3	1083.86	1039.25	1146.38	1199.4	1032.81
O00481	Butyrophilin subfamily 3 member A1	719.336	810.823	888.22	759.94	652.873
O00483	Cytochrome c oxidase subunit NDUFA4	2014.08	2327.82	3084.94	2456.24	1893.55
O00487	26S proteasome non-ATPase regulatory subunit 14	400.668	413.189	382.349	378.422	503.576
O00499	Myc box-dependent-interacting protein 1	61.5293	47.2145	38.2537	48.1906	63.743
O00501	Claudin-5	1977.75	1564.16	3250.24	3039.17	4105.24
O00505	Importin subunit alpha-4	303.721	343.549	359.426	380.957	470.608
O00506	Serine/threonine-protein kinase 25	108.035	54.5262	157.844	84.8425	136.419
O00522	Krev interaction trapped protein 1	390.144	439.417	450.051	434.853	638.052
O00534	von Willebrand factor A domain-containing protein 5A	448.733	343.715	328.897	511.986	749.35
O00560	Syntenin-1	931.159	755.293	1449.02	486.231	1304.05
O00566	U3 small nucleolar ribonucleoprotein protein MPP10	589.895	606.202	617.743	299.93	414.809
O00571	ATP-dependent RNA helicase DDX3X	1822.16	2031.01	1931.68	1783.55	2003.31
O00584	Ribonuclease T2	231.405	204.289	149.935	151.099	210.063
O00592	Podocalyxin	730.951	575.629	998.193	1353.28	2213.72
O00602	Ficolin-1	1414.83	875.128	994.489	692.26	1148.08
O00625	Pirin	77.1584	81.9465	125.396	76.2999	141.21
O00628	Peroxisomal targeting signal 2 receptor	126.855	58.3295	118.411	76.6739	56.7971
O00629	Importin subunit alpha-3	1000.08	913.098	650.538	958.646	822.539
O00743	Serine/threonine-protein phosphatase 6 catalytic subunit	1052.13	1014.67	973.786	1259.37	1576.93
O00746	Nucleoside diphosphate kinase, mitochondrial	271.042	290.363	348.777	303.916	214.398
O00754	Lysosomal alpha-mannosidase	389.766	477.414	429.494	479.654	551.673
O00764	Pyridoxal kinase	191.781	183.714	224.316	182.239	180.944
O14495	Phospholipid phosphatase 3	150.812	105.342	178.826	151.159	231.019
O14521	Succinate dehydrogenase [ubiquinone] cytochrome b small subunit, mitochondrial	120.593	110.301	305.75	106.136	139.992
O14523	Phospholipid transfer protein C2CD2L	750.474	590.756	686.096	872.462	734.494
O14545	TRAF-type zinc finger domain-containing protein 1	60.2999	45.3408	49.7233	61.3855	71.5361
O14548	Cytochrome c oxidase subunit 7A-related protein, mitochondrial	887.271	972.156	883.616	708.072	668.816
O14561	Acyl carrier protein, mitochondrial	1928.84	1953.36	2330.64	2011.16	1603.65
O14562	Ubiquitin domain-containing protein UBFD1	171.807	243.246	247.711	240.135	266.565
O14569	Cytochrome b561 domain-containing protein 2	311.24	295.497	161.646	146.911	160.21
O14579	Coatomer subunit epsilon	284.729	276.682	212.414	238.19	215.426
O14617	AP-3 complex subunit delta-1	437.915	432.461	510.828	491.78	661.838
O14618	Copper chaperone for superoxide dismutase	1374.28	1429.71	1329.36	1363.46	1611.69
O14639	Actin-binding LIM protein 1	229.682	200.404	264.331	238.284	213.298
O14653	Golgi SNAP receptor complex member 2	82.0276	191.569	98.1538	100.095	73.9919
O14656	Torsin-1A	754.842	663.545	647.922	533.968	601.077
O14657	Torsin-1B	65.8704	47.9455	27.7138	48.5148	58.796
O14662	Syntaxin-16	178.49	207.466	237.669	168.053	155.172
O14672	Disintegrin and metalloproteinase domain-containing protein 10	5221.61	4532.46	5306.14	5863.61	5218.83
O14683	Tumor protein p53-inducible protein 11	174.057	163.049	230.764	127.119	90.9215
O14713	Integrin beta-1-binding protein 1	869.35	956.443	819.18	531.483	723.249
O14727	Apoptotic protease-activating factor 1	226.872	278.262	181.181	206.538	277.267
O14730	Serine/threonine-protein kinase RIO3	79.0607	66.3307	83.3542	60.5255	79.1572
O14734	Acyl-coenzyme A thioesterase 8	151.245	176.126	124.772	100.67	133.972
O14735	CDP-diacylglycerol--inositol 3-phosphatidyltransferase	676.997	595.117	712.002	570.026	623.531
O14737	Programmed cell death protein 5	151.584	138.906	202.111	159.915	166.457
O14744	Protein arginine N-methyltransferase 5	238.418	177.501	198.242	334.281	398.283
O14745	Na(+)/H(+) exchange regulatory cofactor NHE-RF1	4705.22	4437.44	6266.91	5015.03	4618.66
O14772	Fucose-1-phosphate guanylyltransferase	93.3574	99.3127	78.005	107.216	111.665
O14773	Tripeptidyl-peptidase 1	958.595	832.356	523.15	1189.13	1431.78
O14775	Guanine nucleotide-binding protein subunit beta-5	1487.49	1314.88	1318.37	1617.22	1720.82
O14786	Neuropilin-1	513.971	364.919	702.373	388.224	506.955
O14787	Transportin-2	76.7721	85.6282	87.3704	44.3849	47.3056
O14791	Apolipoprotein L1	1725.52	2647.12	3899.54	1575.84	1502.12
O14795	Protein unc-13 homolog B	55.2342	130.402	66.0047	55.611	86.698
O14798	Tumor necrosis factor receptor superfamily member 10C	343.821	275.134	366.463	320.701	427.631
O14817	Tetraspanin-4	905.038	812.536	850.289	598.811	808.193
O14818	Proteasome subunit alpha type-7	1430.28	1588.38	1574.09	1825.44	2072.03
O14828	Secretory carrier-associated membrane protein 3	188.519	218.668	227.57	264.987	229.385
O14841	5-oxoprolinase	174.78	202.304	222.124	191.023	252.759
O14874	[3-methyl-2-oxobutanoate dehydrogenase [lipoamide]] kinase, mitochondrial	122.144	283.064	194.472	217.507	236.399
O14880	Microsomal glutathione S-transferase 3	604.459	682.769	716.706	590.809	817.894
O14907	Tax1-binding protein 3	258.694	135.521	68.9739	582.158	692.034
O14908	PDZ domain-containing protein GIPC1	345.847	185.159	161.345	163.559	226.813
O14920	Inhibitor of nuclear factor kappa-B kinase subunit beta	440.14	406.755	427.097	358.366	493.449
O14925;Q5SRD1	Mitochondrial import inner membrane translocase subunit Tim23;Putative mitochondrial import inner membrane translocase subunit Tim23B	164.361	126.644	176.633	138.262	127.147
O14933	Ubiquitin/ISG15-conjugating enzyme E2 L6	203.128	215.511	184.419	97.4027	152.873
O14949	Cytochrome b-c1 complex subunit 8	1120.5	1063.89	1155.13	1100.68	936.832
O14950	Myosin regulatory light chain 12B	10481.8	10227.4	10490.7	12761.9	15531.9
O14957	Cytochrome b-c1 complex subunit 10	369.025	416.909	321.596	332.918	211.48
O14964	Hepatocyte growth factor-regulated tyrosine kinase substrate	818.242	685.292	718.185	868.446	1042.72
O14966	Ras-related protein Rab-7L1	90.635	94.9535	86.3825	104.979	97.8289
O14972	Down syndrome critical region protein 3	194.374	237.989	150.682	150.005	197.084
O14974	Protein phosphatase 1 regulatory subunit 12A	857.041	903.615	886.003	953.277	967.464
O14975	Very long-chain acyl-CoA synthetase	271.497	222.921	260.07	266.26	294.714
O14976	Cyclin-G-associated kinase	236.903	195.9	222.546	211.673	243.13
O14979	Heterogeneous nuclear ribonucleoprotein D-like	143.476	138.317	127.461	105.711	93.08
O14980	Exportin-1	662.754	815.586	634.751	633.044	1018.3
O14986	Phosphatidylinositol 4-phosphate 5-kinase type-1 beta	51.922	58.4628	46.0209	39.668	47.247
O15020	Spectrin beta chain, non-erythrocytic 2	768.127	770.187	904.865	1009.77	1294.16
O15027	Protein transport protein Sec16A	155.836	125.328	133.448	105.59	120.377
O15031	Plexin-B2	4349.05	4241.74	4154.53	4068.76	3976.94
O15037	Protein KHNYN	165.241	268.664	623.889	210.447	307.082
O15040	Tectonin beta-propeller repeat-containing protein 2	48.2589	58.0128	40.2199	63.2155	60.8893
O15066	Kinesin-like protein KIF3B	4554.13	37.3733	2821.78	4285.19	3541.47
O15067	Phosphoribosylformylglycinamidine synthase	963.955	845.312	875.441	705.365	790.076
O15068	Guanine nucleotide exchange factor DBS	222.803	133.933	176.574	170.45	213.15
O15084	Serine/threonine-protein phosphatase 6 regulatory ankyrin repeat subunit A	491.497	489.332	378.039	404.397	586.739
O15111	Inhibitor of nuclear factor kappa-B kinase subunit alpha	35.2891	56.5564	56.8728	46.7233	68.7047
O15116	U6 snRNA-associated Sm-like protein LSm1	149.68	113.599	250.83	175.795	136.767
O15117	FYN-binding protein 1	10648.8	10837.8	13533.1	12872.5	17611.2
O15118	NPC intracellular cholesterol transporter 1	84.8614	52.9153	78.6281	49.3577	102.428
O15120	1-acyl-sn-glycerol-3-phosphate acyltransferase beta	314.701	325.957	371.209	349.38	364.783
O15121	Sphingolipid delta(4)-desaturase DES1	184.452	137.689	205.661	122.815	127.652
O15126	Secretory carrier-associated membrane protein 1	153.243	145.395	193.726	140.083	116.452
O15127	Secretory carrier-associated membrane protein 2	565.701	1549.14	556.7	789.824	389.539
O15143	Actin-related protein 2/3 complex subunit 1B	28604.9	30259	26903	29748.7	22575.9
O15144	Actin-related protein 2/3 complex subunit 2	26952.8	23442.7	26208.7	29828.6	26219.6
O15145	Actin-related protein 2/3 complex subunit 3	31340.1	29861.6	30166.9	29530.8	24612
O15155	BET1 homolog	167.781	147.226	166.652	190.23	206.629
O15162	Phospholipid scramblase 1	1371.19	1316.1	1336.22	2010.25	1870.05
O15173	Membrane-associated progesterone receptor component 2	1955.72	2105.24	2085.69	2162.25	1580.61
O15194	CTD small phosphatase-like protein	1683.54	1589.34	1880.7	1701.92	1902.19
O15211	Ral guanine nucleotide dissociation stimulator-like 2	284.696	260.682	232.64	187.192	172.331
O15212	Prefoldin subunit 6	657.724	603.603	580.202	683.754	776.167
O15228	Dihydroxyacetone phosphate acyltransferase	55.1121	70.2476	56.9334	38.3526	101.012
O15231	Zinc finger protein 185	276.291	290.574	356.41	387.333	465.304
O15239	NADH dehydrogenase [ubiquinone] 1 alpha subcomplex subunit 1	353.171	349.871	424.864	337.893	289.917
O15243	Leptin receptor gene-related protein	194.333	276.236	198.345	227.956	317.204
O15247	Chloride intracellular channel protein 2	683.896	564.534	944.865	586.758	836.879
O15258	Protein RER1	394.808	360.949	387.398	238.412	348.382
O15260	Surfeit locus protein 4	2342.48	2171.48	2604.68	2096.86	2449.53
O15269	Serine palmitoyltransferase 1	268.436	234.944	264.188	216.522	315.644
O15270	Serine palmitoyltransferase 2	384.668	256.74	304.538	299.741	358.251
O15294	UDP-N-acetylglucosamine--peptide N-acetylglucosaminyltransferase 110 kDa subunit	86.356	103.66	87.7411	105.862	117.118
O15305	Phosphomannomutase 2	322.363	276.375	360.471	328.518	409.588
O15320;Q96PC5	Endoplasmic reticulum export factor CTAGE5;Melanoma inhibitory activity protein 2	149.563	148.989	145.076	113.385	108.326
O15321	Transmembrane 9 superfamily member 1	105.542	94.8889	492.777	133.792	250.761
O15327	Type II inositol 3,4-bisphosphate 4-phosphatase	348.69	314.321	205.132	319.641	400.667
O15357	Phosphatidylinositol 3,4,5-trisphosphate 5-phosphatase 2	450.46	466.739	425.823	486.402	570.017
O15371	Eukaryotic translation initiation factor 3 subunit D	603.17	496.017	546.726	716.795	643.446
O15372	Eukaryotic translation initiation factor 3 subunit H	166.554	150.594	162.647	185.384	192.329
O15382	Branched-chain-amino-acid aminotransferase, mitochondrial	190.205	197.942	162.325	155.891	117.862
O15389	Sialic acid-binding Ig-like lectin 5	743.225	779.134	656.136	570.03	472.072
O15397	Importin-8	419.171	436.166	334.503	221.36	177.57
O15400	Syntaxin-7	11130.5	9418.88	11002.9	12372.7	11598.1
O15427	Monocarboxylate transporter 4	301.105	369.709	468.21	688.276	668.247
O15431	High affinity copper uptake protein 1	641.618	931.548	1662.25	894.654	775.999
O15438	Canalicular multispecific organic anion transporter 2	807.855	562.427	563.386	532.49	658.202
O15439	Multidrug resistance-associated protein 4	1171.09	912.454	961.792	1096.29	1103.84
O15440	Multidrug resistance-associated protein 5	249.185	196.935	215.364	110.539	88.85
O15484	Calpain-5	453.857	469.963	546.762	359.652	348.152
O15498	Synaptobrevin homolog YKT6	1531.69	1480.2	1588.38	1253.95	1229.9
O15511	Actin-related protein 2/3 complex subunit 5	13844.6	13230.7	13780.5	16154.5	5334.2
O15530	3-phosphoinositide-dependent protein kinase 1	251.177	294.002	265.176	269.243	257.378
O15533	Tapasin	3358.14	3202.66	3660.61	3008.03	3443.4
O15551	Claudin-3	172.112	178.524	243.919	358.612	318.69
O15552	Free fatty acid receptor 2	851.648	312.679	773.968	587.323	578.473
O15554	Intermediate conductance calcium-activated potassium channel protein 4	383.479	265.264	241.966	354.559	202.503
O43143	Pre-mRNA-splicing factor ATP-dependent RNA helicase DHX15	50.7752	10.3445	66.5296	34.4189	40.6473
O43149	Zinc finger ZZ-type and EF-hand domain-containing protein 1	529.283	537.513	578.319	633.357	887.675
O43150	Arf-GAP with SH3 domain, ANK repeat and PH domain-containing protein 2	1206.01	1367.53	1502.29	1506.17	1765.05
O43169	Cytochrome b5 type B	2553.12	2726.86	2305.04	2626.28	2749.84
O43181	NADH dehydrogenase [ubiquinone] iron-sulfur protein 4, mitochondrial	1106.98	1112.79	548.006	565.073	430.592
O43182	Rho GTPase-activating protein 6	902.706	969.679	755.425	745.619	1090.26
O43236	Septin-4	242.436	250.949	185.3	223.791	296.162
O43237	Cytoplasmic dynein 1 light intermediate chain 2	227.082	169.578	52.2475	264.624	310.786
O43242	26S proteasome non-ATPase regulatory subunit 3	689.768	735.462	835.527	1088.24	1702.13
O43252	Bifunctional 3'-phosphoadenosine 5'-phosphosulfate synthase 1	101.044	172.345	288.233	235.064	270.747
O43264	Centromere/kinetochore protein zw10 homolog	162.921	127.362	127.96	126.944	153.568
O43291	Kunitz-type protease inhibitor 2	76.1085	111.396	136.615	62.0403	85.6699
O43292	Glycosylphosphatidylinositol anchor attachment 1 protein	262.727	266.234	323.87	139.892	143.778
O43294	Transforming growth factor beta-1-induced transcript 1 protein	1724.81	1520.11	1736.39	2420.86	3110.1
O43304	SEC14-like protein 5	135.243	145.081	103.969	137.776	153.956
O43306	Adenylate cyclase type 6	2065.98	2078.31	2074.83	2087.3	2074.24
O43312	Metastasis suppressor protein 1	1649.8	1499.36	1498.01	1667.98	1480.6
O43314	Inositol hexakisphosphate and diphosphoinositol-pentakisphosphate kinase 2	265	209.677	223.541	256.949	297.55
O43318	Mitogen-activated protein kinase kinase kinase 7	158.732	186.267	180.437	177.067	255.324
O43324	Eukaryotic translation elongation factor 1 epsilon-1	249.526	238.385	254.021	285.217	389.729
O43353	Receptor-interacting serine/threonine-protein kinase 2	157.471	152.286	143.475	97.1926	91.066
O43390	Heterogeneous nuclear ribonucleoprotein R	239.018	190.99	530.344	440.405	755.8
O43396	Thioredoxin-like protein 1	1507.96	1507.7	1470.12	1811.91	2195.12
O43399	Tumor protein D54	472.535	423.771	494.007	451.846	485.306
O43402	ER membrane protein complex subunit 8	170.134	192.161	165.108	130.425	183.905
O43414	ERI1 exoribonuclease 3	88.3895	73.9469	80.7413	85.5207	51.3295
O43426	Synaptojanin-1	90.2202	94.4893	98.9207	103.216	86.1283
O43427	Acidic fibroblast growth factor intracellular-binding protein	402.624	394.469	412.127	397.812	380.271
O43432	Eukaryotic translation initiation factor 4 gamma 3	429.715	399.33	376.869	342.147	360.341
O43447	Peptidyl-prolyl cis-trans isomerase H	151.315	140.886	151.232	156.17	188.334
O43451	Maltase-glucoamylase, intestinal	1782.26	1586.65	1816.69	1331.48	1318.95
O43464	Serine protease HTRA2, mitochondrial	275.427	193.817	296.447	432.205	457.688
O43488	Aflatoxin B1 aldehyde reductase member 2	3431.68	2381.33	2955.67	3808.72	4517.08
O43491	Band 4.1-like protein 2	956.302	861.621	1298.04	828.046	785.107
O43493	Trans-Golgi network integral membrane protein 2	53.0604	85.7419	69.5649	53.8014	54.8309
O43504	Ragulator complex protein LAMTOR5	1165.3	1210.88	1214.87	1263.33	963.843
O43516	WAS/WASL-interacting protein family member 1	3672.42	2975.29	3356.35	3889.91	3480.53
O43561	Linker for activation of T-cells family member 1	685.244	607.688	442.029	478.466	590.939
O43566	Regulator of G-protein signaling 14	191.104	182.647	200.999	157.079	96.6707
O43567	E3 ubiquitin-protein ligase RNF13	219.013	96.3795	150.829	171.082	44.919
O43572	A-kinase anchor protein 10, mitochondrial	145.608	143.271	133.253	157.124	89.2502
O43583	Density-regulated protein	514.298	590.164	645.847	585.688	611.972
O43586	Proline-serine-threonine phosphatase-interacting protein 1	93.0582	68.601	89.2223	72.1852	43.4065
O43592	Exportin-T	191.234	162.099	148.309	145.502	184.238
O43598	2'-deoxynucleoside 5'-phosphate N-hydrolase 1	384.967	194.18	391.869	189.502	251.079
O43615	Mitochondrial import inner membrane translocase subunit TIM44	563.352	519.556	637.279	588.265	383.982
O43617	Trafficking protein particle complex subunit 3	181.628	219.028	103.586	200.304	168.488
O43633	Charged multivesicular body protein 2a	261.474	287.945	312.018	318.896	391.774
O43639	Cytoplasmic protein NCK2	8811.26	8022.33	8115.41	7797.35	6811.67
O43665	Regulator of G-protein signaling 10	2071.73	2007.64	2271.36	2530.76	2508.34
O43674	NADH dehydrogenase [ubiquinone] 1 beta subcomplex subunit 5, mitochondrial	568.6	598.318	704.597	618.803	435.619
O43676	NADH dehydrogenase [ubiquinone] 1 beta subcomplex subunit 3	496.692	473.97	655.391	860.382	790.811
O43678	NADH dehydrogenase [ubiquinone] 1 alpha subcomplex subunit 2	395.215	362.807	368.065	477.023	262.459
O43681	ATPase ASNA1	2083.77	2220.3	2101.26	2128.73	2671.38
O43684	Mitotic checkpoint protein BUB3	161.757	28.6919	20.44	126.594	24.1349
O43707	Alpha-actinin-4	7054.64	6862.94	5223.64	7107.16	6791.27
O43708	Maleylacetoacetate isomerase	269.916	229.965	309.848	298.11	260.162
O43741	5'-AMP-activated protein kinase subunit beta-2	104.569	141.752	120.324	165.101	176.108
O43747	AP-1 complex subunit gamma-1	2043.76	1707.59	1392.17	2168.28	1695.91
O43752	Syntaxin-6	117.99	135.135	209.054	272.072	312.234
O43759	Synaptogyrin-1	148.23	349.036	313.974	287.522	438.824
O43760	Synaptogyrin-2	489.016	487.915	365.765	357.829	311.72
O43765	Small glutamine-rich tetratricopeptide repeat-containing protein alpha	545.738	514.359	559.635	493.905	477.416
O43768	Alpha-endosulfine	264.048	218.148	316.193	268.982	376.501
O43772	Mitochondrial carnitine/acylcarnitine carrier protein	1070.22	1042.31	1342.41	1089	943.527
O43776	Asparagine--tRNA ligase, cytoplasmic	594.301	616.086	494.744	413.663	500.924
O43809	Cleavage and polyadenylation specificity factor subunit 5	270.453	289.175	198.968	266.727	287.25
O43813	LanC-like protein 1	2215.3	2283.97	3121.53	1538.54	1950.03
O43815	Striatin	359.985	364.946	318.579	390.544	524.733
O43826	Glucose-6-phosphate exchanger SLC37A4	215.875	184.213	311.924	245.18	194.083
O43837	Isocitrate dehydrogenase [NAD] subunit beta, mitochondrial	392.23	389.611	429.382	670.798	490.549
O43847	Nardilysin	279.656	302.283	267.114	357.95	354.033
O43852	Calumenin	411.886	354.666	308.202	306.387	329.302
O43854	EGF-like repeat and discoidin I-like domain-containing protein 3	125.794	86.522	87.3674	77.7454	73.6704
O43861	Probable phospholipid-transporting ATPase IIB	307.666	278.085	252.761	280.88	258.241
O43865	S-adenosylhomocysteine hydrolase-like protein 1	1183.91	1256.97	1193.84	1334.71	1590.6
O43866	CD5 antigen-like	15898.9	22213.1	18409.7	25980.9	6225.43
O43914	TYRO protein tyrosine kinase-binding protein	420.912	344.11	288.654	412.207	149.777
O43920	NADH dehydrogenase [ubiquinone] iron-sulfur protein 5	426.437	540.116	436.611	481.263	428.571
O43924	Retinal rod rhodopsin-sensitive cGMP 3',5'-cyclic phosphodiesterase subunit delta	127.897	120.944	135.972	136.279	118.651
O60220	Mitochondrial import inner membrane translocase subunit Tim8 A	419.753	404.983	503.76	463.335	427.479
O60229	Kalirin	3020.17	2511.23	2576.73	2807.92	2688.41
O60232	Sjoegren syndrome/scleroderma autoantigen 1	112.791	71.6092	71.7797	52.7536	43.3465
O60234	Glia maturation factor gamma	4195.06	4608.94	4076.46	5350.74	4743.56
O60238	BCL2/adenovirus E1B 19 kDa protein-interacting protein 3-like	111.184	101.452	111.193	88.2573	87.5837
O60256	Phosphoribosyl pyrophosphate synthase-associated protein 2	1449.39	1540.86	1502.34	1336.97	1572.85
O60262	Guanine nucleotide-binding protein G(I)/G(S)/G(O) subunit gamma-7	2129.87	1980.82	2273.32	2180.78	1656.55
O60266	Adenylate cyclase type 3	143.862	148.756	125.221	132.801	119.207
O60268	Uncharacterized protein KIAA0513	958.862	1349.74	816.357	1288.89	924.478
O60271	C-Jun-amino-terminal kinase-interacting protein 4	190.136	158.957	189.54	228.51	230.319
O60291	E3 ubiquitin-protein ligase MGRN1	290.475	279.474	289.867	278.17	193.326
O60313	Dynamin-like 120 kDa protein, mitochondrial	659.155	822.758	925.971	907.6	878.378
O60330;Q9UN70;Q9UN71;Q9Y5F6;Q9Y5F7;Q9Y5F8;Q9Y5F9;Q9Y5G0;Q9Y5G1;Q9Y5G2;Q9Y5G3;Q9Y5G4;Q9Y5G5;Q9Y5G6;Q9Y5G7;Q9Y5G8;Q9Y5G9;Q9Y5H0;Q9Y5H1;Q9Y5H2;Q9Y5H3;Q9Y5H4	Protocadherin gamma-A12;Protocadherin gamma-C3;Protocadherin gamma-B4;Protocadherin gamma-C5;Protocadherin gamma-C4;Protocadherin gamma-B7;Protocadherin gamma-B6;Protocadherin gamma-B5;Protocadherin gamma-B3;Protocadherin gamma-B2;Protocadherin gamma-B1;Protocadherin gamma-A9;Protocadherin gamma-A8;Protocadherin gamma-A7;Protocadherin gamma-A6;Protocadherin gamma-A5;Protocadherin gamma-A4;Protoca…	62.7037	40.1159	84.0525	17.5749	46.5193
O60331	Phosphatidylinositol 4-phosphate 5-kinase type-1 gamma	887.005	887.341	468.702	1060.63	1143.2
O60353	Frizzled-6	87.2065	41.9047	54.485	18.1724	20.422
O60361	Putative nucleoside diphosphate kinase	471.381	409.182	361.034	386.699	336.656
O60449	Lymphocyte antigen 75	626.703	584.029	455.777	599.546	548.308
O60486	Plexin-C1	483.608	519.525	538.055	306.149	337.61
O60488	Long-chain-fatty-acid--CoA ligase 4	913.453	780.754	949.066	1272.87	1367.61
O60493	Sorting nexin-3	679.098	586.75	863.522	652.395	675.333
O60496	Docking protein 2	5524.09	5112.31	3877	5212.15	4992.37
O60502	Protein O-GlcNAcase	214.58	107.271	174.061	201.619	302.932
O60506	Heterogeneous nuclear ribonucleoprotein Q	773.044	741.028	680.857	847.659	909.629
O60524	Nuclear export mediator factor NEMF	104.748	99.9719	163.505	84.098	109.434
O60547	GDP-mannose 4,6 dehydratase	319.901	326.177	309.436	324.886	364.619
O60568	Procollagen-lysine,2-oxoglutarate 5-dioxygenase 3	113.303	106.611	90.6712	121.535	110.346
O60573	Eukaryotic translation initiation factor 4E type 2	193.036	157.219	136.752	113.718	70.6546
O60603	Toll-like receptor 2	415.422	388.595	437.701	316.375	306.152
O60610	Protein diaphanous homolog 1	3528.19	3910.31	3560.14	3646.59	3620.46
O60613	Selenoprotein F	507.248	509.589	509.315	510.63	602.714
O60636	Tetraspanin-2	2402.9	2704.1	3617.65	3545.92	3016.06
O60645	Exocyst complex component 3	815.541	824.193	765.647	742.996	882.866
O60664	Perilipin-3	209.13	149.883	233.758	215.061	160.54
O60669	Monocarboxylate transporter 2	628.001	488.917	539.23	537.517	473.881
O60674	Tyrosine-protein kinase JAK2	481.065	438.082	395.558	445.231	489.844
O60678	Protein arginine N-methyltransferase 3	36.8258	38.2219	25.5968	23.4586	35.202
O60684	Importin subunit alpha-7	682.309	722.689	436.68	733.626	761.734
O60701	UDP-glucose 6-dehydrogenase	100.526	13.6915	76.453	92.5599	94.0827
O60704	Protein-tyrosine sulfotransferase 2	309.865	265.709	274.474	284.831	311.6
O60716	Catenin delta-1	406.729	307.863	359.181	333.84	510.184
O60739	Eukaryotic translation initiation factor 1b	77.4894	96.1275	43.5983	135.236	85.7281
O60749	Sorting nexin-2	680.279	615.201	749.181	622.972	825.065
O60762	Dolichol-phosphate mannosyltransferase subunit 1	1390.02	1304.07	1507.93	1268.33	1408.1
O60763	General vesicular transport factor p115	552.444	429.235	431.159	812.756	631.014
O60784	Target of Myb protein 1	362.548	297.977	370.761	332.675	315.929
O60814;P57053;P58876;P62807;Q5QNW6;Q93079;Q99877;Q99879;Q99880	Histone H2B type 1-K;Histone H2B type F-S;Histone H2B type 1-D;Histone H2B type 1-C/E/F/G/I;Histone H2B type 2-F;Histone H2B type 1-H;Histone H2B type 1-N;Histone H2B type 1-M;Histone H2B type 1-L	2096.23	2917.4	2955.01	2426.47	2534.53
O60826	Coiled-coil domain-containing protein 22	139.921	137.521	106.254	127.951	108.013
O60831	PRA1 family protein 2	187.649	174.021	189.514	256.491	275.64
O60841	Eukaryotic translation initiation factor 5B	444.14	433.555	433.664	521.998	472.229
O60858	E3 ubiquitin-protein ligase TRIM13	42.7049	35.6881	157.177	461.04	33.593
O60869	Endothelial differentiation-related factor 1	79.1222	89.683	83.203	80.1539	54.598
O60879	Protein diaphanous homolog 2	125.695	133.866	333.94	107.111	224.207
O60880	SH2 domain-containing protein 1A	113.146	91.7808	85.146	53.227	70.2979
O60884	DnaJ homolog subfamily A member 2	361.376	428.794	503.914	565.707	718.188
O60888	Protein CutA	3077.91	2559.81	2756.01	2910.18	3041.13
O60890	Oligophrenin-1	322.269	331.997	392.046	258.241	311.981
O60895	Receptor activity-modifying protein 2	76.8659	77.2217	100.965	22.5092	44.3678
O60925	Prefoldin subunit 1	1385.42	1172.81	1148.69	1389.34	1443.82
O60927	E3 ubiquitin-protein ligase PPP1R11	129.574	115.571	109.261	138.349	112.098
O75015	Low affinity immunoglobulin gamma Fc region receptor III-B	670.39	626.142	792.852	464.11	464.642
O75022	Leukocyte immunoglobulin-like receptor subfamily B member 3	956.379	909.07	703.95	605.781	532.379
O75027	ATP-binding cassette sub-family B member 7, mitochondrial	604.21	599.748	536.168	580.157	515.811
O75044	SLIT-ROBO Rho GTPase-activating protein 2	339.105	282.667	521.56	335.968	411.885
O75052	Carboxyl-terminal PDZ ligand of neuronal nitric oxide synthase protein	81.05	69.3483	79.0134	97.6768	90.0493
O75061	Putative tyrosine-protein phosphatase auxilin	169.142	108.35	176.453	252.645	319.366
O75063	Glycosaminoglycan xylosylkinase	40.6387	41.6008	41.1759	29.2757	25.4197
O75064	DENN domain-containing protein 4B	67.5653	64.1007	82.984	72.3341	101.248
O75069	Transmembrane and coiled-coil domains protein 2	190.893	154.387	139.585	222.255	271.74
O75083	WD repeat-containing protein 1	56432.2	60240.1	61977.9	55835.2	62485.1
O75110	Probable phospholipid-transporting ATPase IIA	58.0292	85.7429	81.5753	32.3775	29.7323
O75116	Rho-associated protein kinase 2	4253.87	4205.59	3830.05	3912.91	5052.79
O75121	Microfibrillar-associated protein 3-like	85.9331	84.9783	108.591	72.0232	64.3858
O75122	CLIP-associating protein 2	186.039	115.849	127.485	150.991	124.747
O75131	Copine-3	4049.78	3310.44	3335.61	3131.5	2905.96
O75154	Rab11 family-interacting protein 3	479.479	347.191	470.171	340.037	423.517
O75165	DnaJ homolog subfamily C member 13	665.895	582.568	519.732	529.774	625.283
O75167	Phosphatase and actin regulator 2	205.926	132.806	202.907	197.683	144.511
O75170	Serine/threonine-protein phosphatase 6 regulatory subunit 2	84.7194	69.3792	82.6453	67.5031	76.5163
O75175	CCR4-NOT transcription complex subunit 3	2451.9	72.3837	139.618	35.3883	45.8663
O75190	DnaJ homolog subfamily B member 6	136.121	130.75	151.077	96.656	84.9081
O75208	Ubiquinone biosynthesis protein COQ9, mitochondrial	160.226	108.781	160.611	117.35	73.8755
O75223	Gamma-glutamylcyclotransferase	837.117	736.753	844.823	996.87	1228.82
O75251	NADH dehydrogenase [ubiquinone] iron-sulfur protein 7, mitochondrial	663.011	507.874	573.183	692.167	451.36
O75264	Small integral membrane protein 24	93.5727	99.8347	28.5481	52.172	51.9828
O75298	Reticulon-2	237.12	232.727	280.307	320.682	306.7
O75306	NADH dehydrogenase [ubiquinone] iron-sulfur protein 2, mitochondrial	912.514	984.441	1330.08	830.684	719.99
O75312	Zinc finger protein ZPR1	95.0031	115.144	82.2868	118.476	131.88
O75317	Ubiquitin carboxyl-terminal hydrolase 12	307.188	267.867	311.751	339.108	403.025
O75323	Protein NipSnap homolog 2	979.978	953.375	900.326	981.452	777.92
O75324	Stannin	169.376	144.634	141.424	222.102	165.235
O75326	Semaphorin-7A	1077.02	812.206	1250.82	1034.52	1168.94
O75340	Programmed cell death protein 6	2900.68	2209.05	2508.71	2369.04	2480.9
O75347	Tubulin-specific chaperone A	1422.79	1291.49	1354.27	1382.9	1490.48
O75348	V-type proton ATPase subunit G 1	1189.91	1054.65	833.294	1245.49	1430.46
O75351	Vacuolar protein sorting-associated protein 4B	367.553	246.162	355.281	358.346	550.57
O75352	Mannose-P-dolichol utilization defect 1 protein	2758.83	2519.23	2624.67	2203.51	2396.55
O75365	Protein tyrosine phosphatase type IVA 3	152.474	127.884	148.495	132.027	158.081
O75367	Core histone macro-H2A.1	82.8417	132.072	120.845	43.3917	83.2454
O75368	SH3 domain-binding glutamic acid-rich-like protein	5717.63	4683.91	6959.56	7763.36	8664.78
O75369	Filamin-B	419.66	356.131	526.265	398.598	459.888
O75380	NADH dehydrogenase [ubiquinone] iron-sulfur protein 6, mitochondrial	328.85	331.258	357.423	330.81	311.241
O75381	Peroxisomal membrane protein PEX14	51.8	50.165	42.8608	68.7857	53.8822
O75382	Tripartite motif-containing protein 3	39.0646	47.9727	43.8021	48.4183	63.7306
O75387	Large neutral amino acids transporter small subunit 3	204.563	211.527	338.143	163.362	211.643
O75390	Citrate synthase, mitochondrial	18244.2	16938.8	18774.2	17602.8	14821.9
O75396	Vesicle-trafficking protein SEC22b	874.658	774.603	903.136	735.099	594.709
O75410	Transforming acidic coiled-coil-containing protein 1	864.263	791.733	767.74	646.425	623.151
O75414	Nucleoside diphosphate kinase 6	38.5884	68.6307	18.364	78.7451	44.026
O75427	Leucine-rich repeat and calponin homology domain-containing protein 4	44.4783	55.2087	27.8356	56.4172	42.3763
O75431	Metaxin-2	561.485	552.457	593.328	410.118	198.791
O75436	Vacuolar protein sorting-associated protein 26A	449.087	367.49	546.798	469.984	508.53
O75438	NADH dehydrogenase [ubiquinone] 1 beta subcomplex subunit 1	613.159	742.733	977.022	840.646	557.176
O75439	Mitochondrial-processing peptidase subunit beta	562.424	692.536	390.352	695.346	484.512
O75477	Erlin-1	215.362	276.443	204.06	283.854	399.729
O75489	NADH dehydrogenase [ubiquinone] iron-sulfur protein 3, mitochondrial	776.696	784.478	1037	1048.23	1000.79
O75508	Claudin-11	52.426	27.9829	94.5802	227.821	27.8801
O75521	Enoyl-CoA delta isomerase 2, mitochondrial	207.663	224.328	186.155	205.143	115.529
O75531	Barrier-to-autointegration factor	574.623	770.34	688.277	433.418	537.169
O75534	Cold shock domain-containing protein E1	157.564	184.346	141.674	213.596	242.791
O75558	Syntaxin-11	3178.7	3440.94	3953.35	2576.68	3017.78
O75563	Src kinase-associated phosphoprotein 2	15116.8	13908.1	15496.2	12965.3	14312.9
O75592	E3 ubiquitin-protein ligase MYCBP2	50.0976	74.0569	62.4321	57.7521	97.5976
O75594	Peptidoglycan recognition protein 1	567.541	421.38	723.514	292.687	400.177
O75608	Acyl-protein thioesterase 1	802.89	625.915	898.661	1793.01	2531.28
O75636	Ficolin-3	150.843	233.046	569.697	240.333	168.698
O75663	TIP41-like protein	317.137	325.175	479.805	444.439	457.331
O75674	TOM1-like protein 1	225.418	202.154	221.45	251.162	280.683
O75688	Protein phosphatase 1B	369.185	384.997	326.014	335.308	421.487
O75695	Protein XRP2	5193.66	5358.24	6312.15	4955.59	4420.42
O75716	Serine/threonine-protein kinase 16	234.201	241.934	241.561	185.237	203.992
O75718	Cartilage-associated protein	301.027	40.0618	251.55	309.36	361.252
O75746	Calcium-binding mitochondrial carrier protein Aralar1	677.443	580.426	505.281	577.218	579.635
O75781	Paralemmin-1	180.491	179.834	298.43	188.481	353.065
O75787	Renin receptor	138.885	118.85	115.977	114.84	113.11
O75791	GRB2-related adapter protein 2	2990.26	2540.63	2972.26	3579.85	3383.39
O75821	Eukaryotic translation initiation factor 3 subunit G	448.878	386.997	356.403	352.123	356.774
O75822	Eukaryotic translation initiation factor 3 subunit J	558.665	492.069	459.604	591.571	536.976
O75828	Carbonyl reductase [NADPH] 3	208.284	181.26	198.882	344.149	160.49
O75832	26S proteasome non-ATPase regulatory subunit 10	186.857	214.991	240.49	181.824	668.958
O75843	AP-1 complex subunit gamma-like 2	280.532	250.287	276.069	288.311	254.228
O75844	CAAX prenyl protease 1 homolog	544.357	602.581	635.419	509.699	589.952
O75874	Isocitrate dehydrogenase [NADP] cytoplasmic	717.563	519.096	1073.21	1328.96	1358.04
O75880	Protein SCO1 homolog, mitochondrial	293.586	341.21	373.097	343.503	315.143
O75882	Attractin	264.591	271.126	353.513	318.11	279.28
O75886	Signal transducing adapter molecule 2	31.3991	43.3672	72.2468	52.6626	361.671
O75915	PRA1 family protein 3	4752.45	4664.3	4911.57	4505.05	5801.13
O75923	Dysferlin	3215.4	2856.76	2777.38	1902.96	2079.02
O75935	Dynactin subunit 3	905.43	878.175	895.63	1098.22	1225.77
O75937	DnaJ homolog subfamily C member 8	87.2154	84.9862	77.1384	50.8669	82.5052
O75947	ATP synthase subunit d, mitochondrial	2341.49	4013.46	1425.99	2485.07	1580.37
O75954	Tetraspanin-9	3071.13	2328.79	2990.61	3583.86	4309.19
O75955	Flotillin-1	8759.11	6586.75	6303.59	9609.89	8264.54
O75962	Triple functional domain protein	54.2767	46.4488	49.4507	36.5552	39.1015
O75964	ATP synthase subunit g, mitochondrial	3073.26	3550.11	3569.96	9290.65	9652.16
O75995	SAM and SH3 domain-containing protein 3	92.1053	68.0538	103.081	52.3926	70.9162
O76003	Glutaredoxin-3	803.153	724.681	647.573	811.552	710.993
O76054	SEC14-like protein 2	42.8983	48.6503	47.9924	28.0556	50.0969
O76071	Probable cytosolic iron-sulfur protein assembly protein CIAO1	246.873	214.309	195.477	205.238	244.447
O76074	cGMP-specific 3',5'-cyclic phosphodiesterase	3819.91	3614.94	3598.74	4007.39	4438.96
O76094	Signal recognition particle subunit SRP72	60.8181	67.6173	81.606	65.2257	113.434
O94759	Transient receptor potential cation channel subfamily M member 2	218.94	63.879	63.5372	27.9305	330.658
O94760	N(G),N(G)-dimethylarginine dimethylaminohydrolase 1	219.41	199.703	333.45	241.371	277.531
O94766	Galactosylgalactosylxylosylprotein 3-beta-glucuronosyltransferase 3	281.431	252.495	214.63	210.07	219.684
O94804	Serine/threonine-protein kinase 10	589.806	523.499	735.546	838.928	935.223
O94806	Serine/threonine-protein kinase D3	314.603	190.756	242.056	224.215	260.79
O94817	Ubiquitin-like protein ATG12	7.40232	60.7471	55.9295	33.8476	59.7652
O94822	E3 ubiquitin-protein ligase listerin	36.1212	57.4947	32.2533	27.841	34.0156
O94826	Mitochondrial import receptor subunit TOM70	867.826	953.399	989.104	1000.79	632.2
O94830	Phospholipase DDHD2	101.597	88.4236	94.3926	90.9895	119.66
O94832	Unconventional myosin-Id	2608.38	2292.47	3523.23	3004.46	1915.51
O94855	Protein transport protein Sec24D	225.128	247.822	179.95	254.123	322.74
O94874	E3 UFM1-protein ligase 1	293.572	229.847	253.749	331.848	455.021
O94885;Q9NSI8	SAM and SH3 domain-containing protein 1;SAM domain-containing protein SAMSN-1	40.0895	20.5723	28.4028	38.8878	14.6283
O94886	CSC1-like protein 1	3379.49	2937.86	2736.52	3797.51	3660.36
O94889	Kelch-like protein 18	53.4528	41.2096	64.5842	51.9956	21.1262
O94903	Pyridoxal phosphate homeostasis protein	266.464	255.589	309.164	228.47	298.701
O94905	Erlin-2	580.604	584.51	567.496	363.617	403.613
O94915	Protein furry homolog-like	322.973	345.366	261.939	311.302	288.433
O94919	Endonuclease domain-containing 1 protein	1358.63	1224	1328.44	803.226	1199.4
O94923	D-glucuronyl C5-epimerase	50.2254	41.6548	56.7149	46.6747	49.9372
O94925	Glutaminase kidney isoform, mitochondrial	468.747	501.524	528.305	681.781	472.33
O94929	Actin-binding LIM protein 3	249.959	222.126	329.901	339.966	415.494
O94966	Ubiquitin carboxyl-terminal hydrolase 19	37.0535	17.956	29.0586	10.9441	25.2073
O94973	AP-2 complex subunit alpha-2	607.651	472.033	551.166	678.646	779.209
O94979	Protein transport protein Sec31A	498.357	418.253	459.807	448.108	469.859
O94989	Rho guanine nucleotide exchange factor 15	89.4092	46.8084	72.3265	89.806	96.9773
O95081	Arf-GAP domain and FG repeat-containing protein 2	130.754	148.958	111.594	153.809	124.421
O95139	NADH dehydrogenase [ubiquinone] 1 beta subcomplex subunit 6	287.066	286.003	346.106	283.44	247.885
O95140	Mitofusin-2	468.329	458.987	471.566	500.807	509.368
O95155	Ubiquitin conjugation factor E4 B	227.354	196.716	164.421	178.244	210.698
O95159	Zinc finger protein-like 1	102.681	90.5651	100.237	52.5596	129.628
O95163	Elongator complex protein 1	94.2742	93.6278	96.1533	58.9861	65.1394
O95164	Ubiquitin-like protein 3	176.294	121.27	188.838	148.658	160.255
O95166	Gamma-aminobutyric acid receptor-associated protein	135.485	113.499	185.802	131.982	223.305
O95167	NADH dehydrogenase [ubiquinone] 1 alpha subcomplex subunit 3	162.481	75.4472	6.52243	321.072	110.874
O95168	NADH dehydrogenase [ubiquinone] 1 beta subcomplex subunit 4	1276.54	921.969	1274.65	1684.12	1214.71
O95169	NADH dehydrogenase [ubiquinone] 1 beta subcomplex subunit 8, mitochondrial	380.619	321.199	333.013	430.801	300.886
O95182	NADH dehydrogenase [ubiquinone] 1 alpha subcomplex subunit 7	452.485	446.473	668.511	610.526	467.895
O95183	Vesicle-associated membrane protein 5	1605.03	660.928	560.113	1064.68	1316.62
O95197	Reticulon-3	2422.31	2133.47	2200.33	1564	1668.8
O95202	Mitochondrial proton/calcium exchanger protein	329.848	293.184	376.958	350.804	280.276
O95210	Starch-binding domain-containing protein 1	102.453	93.0207	102.033	106.216	60.5595
O95214	Leptin receptor overlapping transcript-like 1	97.1241	27.4618	77.2452	90.3017	111.17
O95219	Sorting nexin-4	262.92	250.226	289.893	313.034	333.332
O95236	Apolipoprotein L3	173.136	141.72	173.464	184.135	185.825
O95248	Myotubularin-related protein 5	203.719	170.866	177.005	178.578	192.11
O95249	Golgi SNAP receptor complex member 1	171.26	137.649	172.262	143.819	149.287
O95260	Arginyl-tRNA--protein transferase 1	344.021	316.873	276.36	364.623	396.543
O95273	Cyclin-D1-binding protein 1	120.639	125.667	102.35	73.0089	142.844
O95292	Vesicle-associated membrane protein-associated protein B/C	981.004	1022.02	784.246	951.286	948.073
O95295	SNARE-associated protein Snapin	311.482	337.77	324.334	324.85	235.576
O95297	Myelin protein zero-like protein 1	494.301	320.63	489.419	385.275	568.766
O95298	NADH dehydrogenase [ubiquinone] 1 subunit C2	345.096	439.084	374.498	331.112	316.988
O95299	NADH dehydrogenase [ubiquinone] 1 alpha subcomplex subunit 10, mitochondrial	1616.89	1726.78	1639.36	1611.88	1266.09
O95319	CUGBP Elav-like family member 2	323.664	323.757	287.726	469.308	410.579
O95336	6-phosphogluconolactonase	5395.96	5563.95	5803.95	5477.73	4575.08
O95340	Bifunctional 3'-phosphoadenosine 5'-phosphosulfate synthase 2	154.15	161.407	169.033	180.537	240.048
O95352	Ubiquitin-like modifier-activating enzyme ATG7	482.458	437.499	404.463	436.616	466.174
O95372	Acyl-protein thioesterase 2	195.84	250.792	205.677	205.302	250.656
O95373	Importin-7	773.929	888.228	828.977	806.835	969.466
O95376	E3 ubiquitin-protein ligase ARIH2	64.5901	57.988	69.7043	61.5564	43.4515
O95379	Tumor necrosis factor alpha-induced protein 8	476.684	470.513	455.018	354.331	407.718
O95394	Phosphoacetylglucosamine mutase	43.3826	41.0543	45.7101	33.7437	54.1574
O95415	Brain protein I3	236.984	299.084	189.291	117.989	133.84
O95425	Supervillin	169.556	140.265	200.538	114.629	127.836
O95427	GPI ethanolamine phosphate transferase 1	75.1635	82.0682	112.968	85.821	81.8147
O95433	Activator of 90 kDa heat shock protein ATPase homolog 1	236.519	269.177	286.79	398.371	311.681
O95436	Sodium-dependent phosphate transport protein 2B	65.1703	116.399	240.644	151.845	37.8742
O95445	Apolipoprotein M	379.979	252.338	435.388	354.666	220.341
O95456	Proteasome assembly chaperone 1	119.382	124.165	104.456	134.357	179.77
O95466	Formin-like protein 1	642.807	607.557	491.025	595.898	409.286
O95470	Sphingosine-1-phosphate lyase 1	33.6894	40.5054	40.7748	15.6643	10.5832
O95476	CTD nuclear envelope phosphatase 1	207.083	153.043	132.06	151.37	147.314
O95479	GDH/6PGL endoplasmic bifunctional protein	166.282	108.293	97.9483	97.3921	107.99
O95486	Protein transport protein Sec24A	133.897	125.857	125.276	136.712	144.6
O95487	Protein transport protein Sec24B	85.276	92.6038	98.1816	174.359	66.6077
O95497	Pantetheinase	367.731	433.646	341.7	533.202	633.897
O95498	Vascular non-inflammatory molecule 2	647.441	792.969	532.808	812.277	793.081
O95551	Tyrosyl-DNA phosphodiesterase 2	43.2683	47.052	24.6717	26.8529	37.0312
O95562	Vesicle transport protein SFT2B	491.457	414.825	662.782	669.206	521.86
O95563	Mitochondrial pyruvate carrier 2	1201.72	1202.06	1489.46	1264.29	978.777
O95571	Persulfide dioxygenase ETHE1, mitochondrial	2354.04	1894.48	2449.82	3255.84	2946.03
O95573	Long-chain-fatty-acid--CoA ligase 3	1073.02	995.163	1017.95	1064.73	1226.36
O95630	STAM-binding protein	162.256	160.072	189.093	140.83	204.247
O95644	Nuclear factor of activated T-cells, cytoplasmic 1	190.574	176.72	167.885	186.791	184.377
O95671	N-acetylserotonin O-methyltransferase-like protein	223.955	252.535	211.31	177.025	217.384
O95674	Phosphatidate cytidylyltransferase 2	288.602	261.585	372.328	363.865	391.219
O95685	Protein phosphatase 1 regulatory subunit 3D	93.4948	72.2367	132.039	76.3565	72.3127
O95716	Ras-related protein Rab-3D	786.155	727.479	718.243	710.593	571.529
O95721	Synaptosomal-associated protein 29	1070.36	1070.22	1319.66	959.556	1297.85
O95747	Serine/threonine-protein kinase OSR1	818.478	916.067	1020.45	901.803	1110.64
O95749	Geranylgeranyl pyrophosphate synthase	129.608	107.46	105.48	137.935	114.09
O95757	Heat shock 70 kDa protein 4L	758.071	696.076	829.683	1223.37	1292.69
O95758	Polypyrimidine tract-binding protein 3	159.308	233.349	118.832	131.796	160.908
O95772	STARD3 N-terminal-like protein	156.471	151.442	141.008	138.704	146.022
O95777	U6 snRNA-associated Sm-like protein LSm8	81.1997	142.473	75.7631	79.7089	59.2765
O95782	AP-2 complex subunit alpha-1	1724.33	1523.25	1677.4	1771.96	1915.09
O95786	Probable ATP-dependent RNA helicase DDX58	87.8728	69.8037	119.177	93.6028	121.796
O95807	Transmembrane protein 50A	303.548	236.214	435.104	242.262	281.776
O95810	Caveolae-associated protein 2	13142.1	14338.4	14205.6	14490.5	17723.5
O95816	BAG family molecular chaperone regulator 2	207.381	335.878	239.451	199.79	258.79
O95819	Mitogen-activated protein kinase kinase kinase kinase 4	1747.45	1656.61	965.853	1554.4	1195.9
O95822	Malonyl-CoA decarboxylase, mitochondrial	119.333	149.577	133.559	122.942	127.352
O95825	Quinone oxidoreductase-like protein 1	302.245	275.112	314.756	334.451	344.691
O95831	Apoptosis-inducing factor 1, mitochondrial	1221.29	1304.61	1567.79	1624.97	1124.98
O95833	Chloride intracellular channel protein 3	97.4326	110.792	70.3411	57.9663	71.1796
O95834	Echinoderm microtubule-associated protein-like 2	2621.24	2372.76	2425.2	2572.22	2226.66
O95837	Guanine nucleotide-binding protein subunit alpha-14	6809.95	7436.72	5046.94	2929.52	4108.65
O95857	Tetraspanin-13	42.2712	58.1252	80.7936	49.5131	51.2619
O95858	Tetraspanin-15	894.155	763.206	1126.83	1039.04	1115.74
O95861	3'(2'),5'-bisphosphate nucleotidase 1	975.683	845.107	856.414	831.023	756.648
O95865	N(G),N(G)-dimethylarginine dimethylaminohydrolase 2	2410.26	2292.76	3056.57	2355.02	2326.7
O95866	Megakaryocyte and platelet inhibitory receptor G6b	62955	59982.9	62794.9	66822.3	70391.1
O95870	Protein ABHD16A	1745.14	1270.92	1288.67	1750.89	1601.57
O95881	Thioredoxin domain-containing protein 12	220.297	198.943	238.67	228.085	274.959
O95976	Immunoglobulin superfamily member 6	144.843	166.447	190.478	151.26	104.256
O95977	Sphingosine 1-phosphate receptor 4	123.668	137.605	202.339	61.396	161.967
O95980	Reversion-inducing cysteine-rich protein with Kazal motifs	393.119	347.952	507.206	446.276	328.73
O95985	DNA topoisomerase 3-beta-1	47.0929	81.8459	67.413	46.3135	86.1911
O95989	Diphosphoinositol polyphosphate phosphohydrolase 1	727.624	600.766	971.517	1023.75	1084.29
O96000	NADH dehydrogenase [ubiquinone] 1 beta subcomplex subunit 10	993.321	865.575	985.109	1086.36	800.828
O96005	Cleft lip and palate transmembrane protein 1	785.939	727.786	783.901	172.54	1444.56
O96008	Mitochondrial import receptor subunit TOM40 homolog	1150	1041.45	1292.43	961.297	1145.66
O96011	Peroxisomal membrane protein 11B	641.742	685.231	724.427	514.748	652.29
O96013	Serine/threonine-protein kinase PAK 4	331.306	366.041	356.932	385.245	448.978
O96019	Actin-like protein 6A	206.606	187.533	191.099	235.094	257.583
P00156	Cytochrome b	175.724	118.746	180.379	162.273	135.703
P00167	Cytochrome b5	323.705	229.012	242.661	280.382	377.985
P00325	Alcohol dehydrogenase 1B	292.842	152.298	135.683	120.03	161.385
P00338	L-lactate dehydrogenase A chain	29564.7	27070.1	31742.6	34640	33986.6
P00352	Retinal dehydrogenase 1	4359.77	3971.97	4866.2	3970.34	5037.85
P00367	Glutamate dehydrogenase 1, mitochondrial	2588.83	2962.89	2686.64	2162.35	2045.04
P00387	NADH-cytochrome b5 reductase 3	9310	8252.45	9524.45	9171.51	9763.26
P00390	Glutathione reductase, mitochondrial	1117.43	1003.95	1206.58	1287.49	1965.01
P00395	Cytochrome c oxidase subunit 1	533.014	505.733	678.177	511.948	752.731
P00403	Cytochrome c oxidase subunit 2	4801.77	4690.81	4841.27	6019.27	5167.58
P00414	Cytochrome c oxidase subunit 3	885.956	911.599	957.732	635.99	1027.57
P00441	Superoxide dismutase [Cu-Zn]	405.773	232.012	288.364	195.806	290.583
P00450	Ceruloplasmin	4021.25	3906.1	5761.24	4313.11	3113.31
P00451	Coagulation factor VIII	2578.75	2674.94	2699.66	2602.97	2687.87
P00488	Coagulation factor XIII A chain	67182.1	62571.5	60505.5	68649.6	53131.8
P00491	Purine nucleoside phosphorylase	14356.5	13456.7	13641.6	13293.8	13068.5
P00492	Hypoxanthine-guanine phosphoribosyltransferase	2699.28	2500.28	3027.65	2447.39	2594.33
P00505	Aspartate aminotransferase, mitochondrial	4011.17	3796.72	3971.32	4387.93	3052.01
P00533	Epidermal growth factor receptor	67.9953	119.241	80.307	40.0595	59.9199
P00558	Phosphoglycerate kinase 1	15962.1	14287.2	15076	13714.3	12929.2
P00568	Adenylate kinase isoenzyme 1	1941.68	2713.13	2020.99	2260.24	4582.8
P00734	Prothrombin	13106.2	10835.4	13758.5	14494.4	8989.78
P00736	Complement C1r subcomponent	1151.41	1297.1	3830.1	2468.99	385.428
P00738	Haptoglobin	12544.2	9337.55	12201.2	14952.6	8126.35
P00739	Haptoglobin-related protein	2477.27	2916.35	3233.79	2976.35	1253.32
P00740	Coagulation factor IX	3045.12	3080.99	3277.03	3181.34	2716.97
P00742	Coagulation factor X	1597.39	1703.91	2541.35	1801.23	2494.3
P00746	Complement factor D	327.802	307.61	246.077	305.185	267.309
P00747	Plasminogen	6539.45	5077.06	5178.36	6146.52	5171.1
P00748	Coagulation factor XII	304.408	290.594	346.953	243.506	269.591
P00749	Urokinase-type plasminogen activator	97.1792	77.9963	88.234	40.3093	47.0105
P00751	Complement factor B	2918.17	2883.52	3289.39	2733.65	2415.08
P00813	Adenosine deaminase	271.141	241.888	271.08	218.109	233.365
P00846	ATP synthase subunit a	1184.93	968.949	1965.39	2398.73	2619.78
P00915	Carbonic anhydrase 1	25211.6	32588.7	40384.3	21873.4	30427.9
P00918	Carbonic anhydrase 2	6448.2	6184.51	10415.4	6579.37	11093.8
P00966	Argininosuccinate synthase	199.024	169.47	305.61	169.719	225.058
P01008	Antithrombin-III	3255.79	3195.6	2017.62	4697.01	5800.32
P01009	Alpha-1-antitrypsin	3370.96	2953.52	4763.58	4122.81	836.752
P01011	Alpha-1-antichymotrypsin	4566.49	4380.22	5928.73	5002.67	2121.25
P01019	Angiotensinogen	573.642	584.406	668.068	1193.76	856.511
P01023	Alpha-2-macroglobulin	12946.3	11177.1	13333.1	13595.3	6350.53
P01024	Complement C3	55149.4	52060.3	49921.2	48664.3	43244.9
P01031	Complement C5	1721.04	1790.94	1398.19	1863.97	2005.59
P01033	Metalloproteinase inhibitor 1	121.825	114.733	158.987	158.615	158.632
P01034	Cystatin-C	47.3161	42.0551	209.219	76.4478	163.327
P01042	Kininogen-1	2673.79	1982.25	2327.97	3213.15	1815.83
P01111	GTPase NRas	7358.87	6104.94	9094.68	9673.82	8745.54
P01112	GTPase HRas	1722.73	1611.07	1813.6	1394.15	1399.81
P01116	GTPase KRas	2058.83	2000.58	2822.46	2212.99	2078.44
P01127	Platelet-derived growth factor subunit B	214.47	291.962	184.087	225.373	439.479
P01137	Transforming growth factor beta-1	1654.07	1555.3	1413.88	1835.78	1834.77
P01344	Insulin-like growth factor II	395.373	344.094	206.488	168.05	117.825
P01591	Immunoglobulin J chain	2606.87	2809.68	2520.05	5652.25	2361.57
P01593;P01594	Immunoglobulin kappa variable 1D-33;Immunoglobulin kappa variable 1-33	122.748	130.271	309.578	706.528	1204.34
P01597;P04432	Immunoglobulin kappa variable 1-39;Immunoglobulin kappa variable 1D-39	415.645	449.959	328.43	229.702	65.3749
P01599	Immunoglobulin kappa variable 1-17	1930.76	2289.93	1447.48	1520.58	473.45
P01601	Immunoglobulin kappa variable 1D-16	198.386	396.94	309.318	478.723	239.275
P01602	Immunoglobulin kappa variable 1-5	1381.75	2822.01	1098.02	1439.27	904.942
P01619	Immunoglobulin kappa variable 3-20	4088.04	3712.8	3322.17	6782.13	2591.45
P01624	Immunoglobulin kappa variable 3-15	1140.76	883.398	1530.01	3345.42	2976.95
P01700	Immunoglobulin lambda variable 1-47	10311.3	5353.5	5227.36	9979.17	4331.95
P01701	Immunoglobulin lambda variable 1-51	1698.24	5605.06	2173.64	7243.51	682.287
P01703	Immunoglobulin lambda variable 1-40	290.129	304.996	699.515	418.441	510.598
P01704	Immunoglobulin lambda variable 2-14	557.525	694.415	543.209	925.547	212.649
P01706	Immunoglobulin lambda variable 2-11	380.28	236.188	306.76	757.134	52.6784
P01714	Immunoglobulin lambda variable 3-19	320.473	490.721	494.348	835.686	496.312
P01715	Immunoglobulin lambda variable 3-1	106.108	86.9559	104.322	84.8376	22.8948
P01717	Immunoglobulin lambda variable 3-25	1912.93	2747	2229.48	1298.82	1338.47
P01718	Immunoglobulin lambda variable 3-27	96.1104	176.819	142.417	128.906	84.1701
P01721	Immunoglobulin lambda variable 6-57	23.1984	41.79	12.7675	86.1188	17.0192
P01730	T-cell surface glycoprotein CD4	191.193	159.848	96.2312	177.064	196.437
P01732	T-cell surface glycoprotein CD8 alpha chain	82.4554	168.588	436.911	346.637	295.906
P01742	Immunoglobulin heavy variable 1-69	2723.99	2227.34	2966.96	3971.06	2781.56
P01743	Immunoglobulin heavy variable 1-46	723	847.278	982.167	1008.04	523.799
P01764	Immunoglobulin heavy variable 3-23	234.801	193.307	187.896	311.426	61.7391
P01766	Immunoglobulin heavy variable 3-13	278.8	230.54	390.679	698.341	355.947
P01767	Immunoglobulin heavy variable 3-53	7831.37	5904.78	10041.3	14281.3	7784.68
P01768;P0DP03	Immunoglobulin heavy variable 3-30;Immunoglobulin heavy variable 3-30-5	4891.65	6558.32	6597.47	9468.69	2972.51
P01780	Immunoglobulin heavy variable 3-7	102.155	156.164	117.057	59.5031	83.0866
P01782	Immunoglobulin heavy variable 3-9	9744.91	12882.6	10348.6	10848.6	3987.3
P01817	Immunoglobulin heavy variable 2-5	178.611	363.893	256.995	318.568	393.529
P01833	Polymeric immunoglobulin receptor	346.66	370.438	399.768	461.596	154.31
P01834	Immunoglobulin kappa constant	21467.7	23366.4	19328.4	23317	15910.5
P01848	T-cell receptor alpha chain C region	150.898	105.837	151.338	130.771	110.962
P01854	Immunoglobulin heavy constant epsilon	29.6581	21.3906	34.6034	39.0418	30.4452
P01857	Immunoglobulin heavy constant gamma 1	43627.7	42957.6	46095.5	41116.2	39958.3
P01859	Immunoglobulin heavy constant gamma 2	11083.9	11308	14098.3	10003.3	21478.1
P01860	Immunoglobulin heavy constant gamma 3	20229	18107.2	21461.7	37623.6	31720.7
P01861	Immunoglobulin heavy constant gamma 4	1403.45	729.364	1217.16	871.134	952.531
P01871	Immunoglobulin heavy constant mu	94783.6	104362	85467.3	115440	49951.7
P01876	Immunoglobulin heavy constant alpha 1	9001.72	10078.8	12173.8	20271.9	13345.7
P01877	Immunoglobulin heavy constant alpha 2	2562.31	2568.31	3006.55	5196.81	7867.72
P01880	Immunoglobulin heavy constant delta	586.14	510.185	437.975	358.59	598.757
P01889	HLA class I histocompatibility antigen, B-7 alpha chain	512.871	321.409	328.029	67.2619	262.99
P01892	HLA class I histocompatibility antigen, A-2 alpha chain	5763.81	7241.87	7850.58	7492.6	5288.08
P01893	Putative HLA class I histocompatibility antigen, alpha chain H	63.5219	452.149	818.734	211.619	976.225
P01903	HLA class II histocompatibility antigen, DR alpha chain	646.808	598.424	956.751	654.691	1528.97
P01911	HLA class II histocompatibility antigen, DRB1-15 beta chain	187.619	142.652	159.143	83.7829	158.143
P01920	HLA class II histocompatibility antigen, DQ beta 1 chain	16.1444	99.5626	199.604	99.22	71.3473
P02008	Hemoglobin subunit zeta	466.712	581.813	789.166	597.446	556.256
P02042	Hemoglobin subunit delta	93454.1	95739.5	25467.3	134320	145767
P02100	Hemoglobin subunit epsilon	115.276	88.6115	8633.53	76.9493	42.3264
P02533	Keratin, type I cytoskeletal 14	575.651	727.852	813.834	1208.65	866.132
P02545	Prelamin-A/C	277.916	227.942	201.973	239.77	231.17
P02549	Spectrin alpha chain, erythrocytic 1	21143.1	16334	15745.2	19509.6	25767.2
P02647	Apolipoprotein A-I	111301	106222	119722	118443	83344.5
P02649	Apolipoprotein E	6297.99	5762.35	8388.92	10328.5	3941.62
P02652	Apolipoprotein A-II	13921.6	9969.45	12162.9	16565.1	10963.4
P02654	Apolipoprotein C-I	2902.63	3412.82	6562.94	5301.72	3717.95
P02655	Apolipoprotein C-II	502.064	326.814	871.58	915.982	556.403
P02656	Apolipoprotein C-III	1469.02	882.135	813.193	3064.36	2372.73
P02671	Fibrinogen alpha chain	1702.71	2488.55	2133.49	2436.6	2252.11
P02675	Fibrinogen beta chain	1632.87	3327.63	2718.28	2344.01	2252.94
P02679	Fibrinogen gamma chain	3370.99	4502.07	3669.46	3661.87	4125.91
P02686	Myelin basic protein	1142.15	709.616	1012.67	1175.83	368.399
P02724	Glycophorin-A	4258.14	5028.8	6473.39	6112.84	4431.85
P02730	Band 3 anion transport protein	232044	205077	282967	278818	275750
P02743	Serum amyloid P-component	1358.27	1058.46	1304.77	1127.19	1075.06
P02745	Complement C1q subcomponent subunit A	5378.61	5778.71	3726.08	3037.55	573.666
P02746	Complement C1q subcomponent subunit B	25893.3	23644.8	20373.2	21409	4440.05
P02747	Complement C1q subcomponent subunit C	29593.3	28608.2	24488.1	35467.7	8071.16
P02748	Complement component C9	7056.03	6419.67	6124.4	6538.3	7766.16
P02749	Beta-2-glycoprotein 1	6092.1	5886.59	6647.16	8495.85	7286.4
P02750	Leucine-rich alpha-2-glycoprotein	443.382	398.258	516.803	463.596	382.053
P02751	Fibronectin	15062.6	36840.7	34571.5	42373.3	2302.56
P02753	Retinol-binding protein 4	684.987	420.696	462.531	633.61	999.503
P02760	Protein AMBP	5144.74	4531.35	5577.06	5279.88	3112.56
P02763	Alpha-1-acid glycoprotein 1	1254.35	839.587	600.883	1465.72	1187.9
P02765	Alpha-2-HS-glycoprotein	4449.67	3288.67	4841.51	3637.67	2391
P02766	Transthyretin	495.955	497.699	552.365	576.097	443.348
P02768	Serum albumin	198406	168364	220765	249858	230907
P02774	Vitamin D-binding protein	16530.7	18551.2	18855.6	13317.7	6605.02
P02775	Platelet basic protein	11237	10632.7	10695.8	9949.22	8178.61
P02776	Platelet factor 4	38582	82878.8	81024.1	20572.4	18657.9
P02786	Transferrin receptor protein 1	8098.63	7023.49	9800.84	3615.24	9146.66
P02787	Serotransferrin	43733.9	36151.9	38514.3	51591.1	40995.9
P02788	Lactotransferrin	16132.6	13936.2	19317.1	17727.8	30453.6
P02790	Hemopexin	18667	15316.3	19097.7	17621.8	14467.4
P02792	Ferritin light chain	364.254	400.341	304.971	192.118	404.483
P02794	Ferritin heavy chain	153.425	101.526	128.699	119.137	135.225
P02795	Metallothionein-2	80.7287	91.325	177.077	104.107	112.205
P03886	NADH-ubiquinone oxidoreductase chain 1	373.018	247.924	446.366	530.095	492.303
P03891	NADH-ubiquinone oxidoreductase chain 2	248.252	200.161	285.001	202.798	111.424
P03897	NADH-ubiquinone oxidoreductase chain 3	837.696	709.834	1077.54	485.38	318.677
P03905	NADH-ubiquinone oxidoreductase chain 4	708.854	900.265	987.986	800.661	629.482
P03915	NADH-ubiquinone oxidoreductase chain 5	367.958	418.325	662.813	472.098	392.927
P03928	ATP synthase protein 8	640.002	670.967	776.442	905.534	614.307
P03950	Angiogenin	334.638	352.945	364.341	351.084	250.21
P03951	Coagulation factor XI	514.398	497.798	403.758	734.262	533.893
P03952	Plasma kallikrein	1383.71	2007.62	1704.47	940.291	795.781
P03973	Antileukoproteinase	241.054	204.477	255.52	261.463	179.078
P04003	C4b-binding protein alpha chain	20834	19651	16826.3	17385.1	7995.75
P04004	Vitronectin	9361.03	9876.34	17975.6	13662.7	7623.06
P04040	Catalase	18356.1	17864.6	25679.4	27928.4	34945.9
P04062	Glucosylceramidase	80.7031	53.454	92.5626	88.7172	67.9732
P04066	Tissue alpha-L-fucosidase	35.0632	75.0488	10.7567	36.8559	38.9459
P04070	Vitamin K-dependent protein C	277.908	159.159	267.669	224.986	137.204
P04075	Fructose-bisphosphate aldolase A	45435.5	37418.2	42563.4	50242.7	44727
P04080	Cystatin-B	228.686	169.751	286.948	422.542	367.491
P04083	Annexin A1	10697.2	8149.77	8091.38	14390.3	14460.7
P04114	Apolipoprotein B-100	7200.55	5918.44	8031.93	6516.68	4115.71
P04156	Major prion protein	125.402	103.42	113.681	93.3263	98.1731
P04179	Superoxide dismutase [Mn], mitochondrial	8760.32	9393.84	11559.3	11993.5	8789.98
P04180	Phosphatidylcholine-sterol acyltransferase	147.581	95.3476	197.161	309.733	172.009
P04181	Ornithine aminotransferase, mitochondrial	184.444	181.729	176.027	161.945	276.968
P04196	Histidine-rich glycoprotein	4831.88	4574.2	5043.01	5033.22	3544.28
P04211	Immunoglobulin lambda variable 7-43	1517.24	1429.2	4204.11	5690.62	1243.74
P04216	Thy-1 membrane glycoprotein	133.881	102.47	118.926	61.6319	105.117
P04217	Alpha-1B-glycoprotein	2272.67	2091.7	2125.11	1835.02	1525.82
P04222	HLA class I histocompatibility antigen, Cw-3 alpha chain	338.688	426.72	270.562	286.072	232.046
P04233	HLA class II histocompatibility antigen gamma chain	190.712	198.793	242.184	62.0006	55.9779
P04234	T-cell surface glycoprotein CD3 delta chain	184.814	130.106	157.703	165.525	115.002
P04264	Keratin, type II cytoskeletal 1	2655.16	2345.01	2830.83	4268.28	2771.6
P04275	von Willebrand factor	2070.5	7937.43	4048.41	2131.48	1107.46
P04406	Glyceraldehyde-3-phosphate dehydrogenase	25328.9	24508.3	23971	29615.1	27318.6
P04424	Argininosuccinate lyase	572.211	526.114	572.634	550.328	522.116
P04430	Immunoglobulin kappa variable 1-16	114.471	252.329	174.478	237.775	173.295
P04439	HLA class I histocompatibility antigen, A-3 alpha chain	131.211	142.606	379.471	152.346	608.052
P04440	HLA class II histocompatibility antigen, DP beta 1 chain	98.3914	89.3161	76.283	164.76	198.615
P04632	Calpain small subunit 1	6908.56	6309.72	5654.82	2503.86	4400.83
P04792	Heat shock protein beta-1	6297.13	5065.15	5398.57	4131.77	4777.3
P04839	Cytochrome b-245 heavy chain	10053.3	9118.96	8681.2	6130.38	7031.02
P04843	Dolichyl-diphosphooligosaccharide--protein glycosyltransferase subunit 1	4641.18	4020.8	3593.44	4700.92	5383.23
P04844	Dolichyl-diphosphooligosaccharide--protein glycosyltransferase subunit 2	3383.44	3864.46	4473.2	2901.95	3103.59
P04899	Guanine nucleotide-binding protein G(i) subunit alpha-2	16310.6	15324.7	28594.2	25133.6	19580.5
P04908;Q7L7L0;Q93077	Histone H2A type 1-B/E;Histone H2A type 3;Histone H2A type 1-C	1132.31	2832.18	4317.17	2350.97	2962.4
P04920	Anion exchange protein 2	348.703	311.046	312.499	260.722	221.578
P04921	Glycophorin-C	824.088	881.518	764.41	479.245	179.812
P05023	Sodium/potassium-transporting ATPase subunit alpha-1	11472.6	10498.4	13122.5	11197	11171.4
P05026	Sodium/potassium-transporting ATPase subunit beta-1	273.94	267.426	237.316	311.658	223.324
P05067	Amyloid-beta A4 protein	153.944	144.327	168.918	110.724	87.5656
P05089	Arginase-1	561.092	603.17	837.74	724.065	674.68
P05090	Apolipoprotein D	1588.12	1366.22	3029.93	4912.81	1805.44
P05091	Aldehyde dehydrogenase, mitochondrial	295.285	486.394	405.867	352.531	408.636
P05106	Integrin beta-3	205447	130718	188858	252146	261419
P05107	Integrin beta-2	15819.3	15098.6	13954	9665.46	9284.9
P05109	Protein S100-A8	35393.8	45518	44884.9	42146.4	44146.8
P05141	ADP/ATP translocase 2	9654.14	11562.3	12051.3	10204.8	8441.86
P05155	Plasma protease C1 inhibitor	2091.46	1144.99	1314.71	1939.18	1280.26
P05156	Complement factor I	873.827	760.574	1107.22	1129.13	604.101
P05160	Coagulation factor XIII B chain	447.273	436.865	434.469	633.719	240.543
P05161	Ubiquitin-like protein ISG15	652.199	618.688	645.095	487.037	605.336
P05164	Myeloperoxidase	14359.2	16926.3	19034.5	11595.7	24581.3
P05165	Propionyl-CoA carboxylase alpha chain, mitochondrial	428.136	420.921	459.089	465.497	338.405
P05166	Propionyl-CoA carboxylase beta chain, mitochondrial	640.231	548.179	663.76	694.248	648.834
P05186	Alkaline phosphatase, tissue-nonspecific isozyme	290.828	196.962	290.648	256.351	238.756
P05198	Eukaryotic translation initiation factor 2 subunit 1	1406.03	1341.31	1252.48	1307.1	996.372
P05362	Intercellular adhesion molecule 1	3355.84	2448.8	3983.86	2036.25	4248.76
P05386	60S acidic ribosomal protein P1	172.317	208.374	232.388	312.555	297.708
P05387	60S acidic ribosomal protein P2	859.375	679.263	887.596	1294.39	1260
P05388	60S acidic ribosomal protein P0	630.875	607.239	487.219	574.381	552.127
P05452	Tetranectin	271.499	191.813	279.37	332.894	375.285
P05455	Lupus La protein	58.3545	62.4527	71.9749	61.925	65.4666
P05534	HLA class I histocompatibility antigen, A-24 alpha chain	58698.4	51894.1	63182.3	80551.9	82766.5
P05543	Thyroxine-binding globulin	162.89	121.545	126.579	84.3391	94.9708
P05546	Heparin cofactor 2	421.072	329.552	417.905	383.89	234.875
P05556	Integrin beta-1	45066.5	41369.5	46142.2	47383.4	42677.4
P05771	Protein kinase C beta type	3473.55	3170.59	2729.81	3606.08	3746.53
P05981	Serine protease hepsin	82.8592	70.5011	69.7682	64.2508	79.0471
P06127	T-cell surface glycoprotein CD5	576.601	372.471	568.204	490.379	361.912
P06132	Uroporphyrinogen decarboxylase	2641.82	1924.53	2030.19	2207.76	2165.67
P06213	Insulin receptor	314.534	217.748	258.674	361.667	399.657
P06239	Tyrosine-protein kinase Lck	595.04	657.169	693.158	819.268	919.56
P06241	Tyrosine-protein kinase Fyn	4408.65	4270.72	4977.44	5627.84	6179.85
P06276	Cholinesterase	124.622	93.3111	112.627	113.341	192.309
P06280	Alpha-galactosidase A	141.153	146.509	147.651	99.1619	157.062
P06312	Immunoglobulin kappa variable 4-1	2521.43	3243.15	1004.66	6640.22	3378.38
P06331	Immunoglobulin heavy variable 4-34	2039.08	1951.46	1552.47	2952.72	1079.3
P06396	Gelsolin	38811.5	37425.6	37985.4	42877.1	36390.8
P06454	Prothymosin alpha	70.4363	99.414	80.518	71.2094	60.0758
P06576	ATP synthase subunit beta, mitochondrial	12499.5	12445.1	12212.4	14839.7	13442.6
P06681	Complement C2	631.417	444.029	588.659	585.283	396.577
P06702	Protein S100-A9	27642.5	35796	34710.8	33467.2	33325.9
P06703	Protein S100-A6	1929.31	1866.64	1943.55	1724.13	1878.41
P06727	Apolipoprotein A-IV	2640.7	1948.79	3602.81	5355.95	2183.13
P06729	T-cell surface antigen CD2	32.7358	23.9682	16.974	24.6416	47.3845
P06730	Eukaryotic translation initiation factor 4E	1220.98	1236.18	1146.39	1185.21	1182.19
P06733	Alpha-enolase	44702.3	43580.2	43667.3	45722.9	39861
P06737	Glycogen phosphorylase, liver form	2081.73	1931.28	1939.61	1963.08	1725.38
P06744	Glucose-6-phosphate isomerase	10023.8	9338.78	11193.7	9594.38	9037.59
P06753	Tropomyosin alpha-3 chain	2353.24	2710.59	2075.3	2082.09	2378.69
P06756	Integrin alpha-V	801.399	747.691	871.296	721.983	879.685
P06865	Beta-hexosaminidase subunit alpha	444.774	373.466	432.254	408.317	642.489
P07099	Epoxide hydrolase 1	606.829	489.746	447.081	229.377	257.77
P07108	Acyl-CoA-binding protein	2074.34	1867.49	2075.41	1940.36	1893.24
P07195	L-lactate dehydrogenase B chain	7819.15	7120.27	9928.33	10937.2	10054.6
P07203	Glutathione peroxidase 1	4052.73	4091.54	3631.41	4508.41	5910.41
P07204	Thrombomodulin	589.11	536.036	928.904	424.167	769.571
P07205	Phosphoglycerate kinase 2	1930.46	2042.01	2336.04	1883.3	106.881
P07225	Vitamin K-dependent protein S	3664.92	4111.29	5361.76	4510.31	2651.47
P07237	Protein disulfide-isomerase	11619	10574.5	11528.8	11513.6	12230.7
P07305	Histone H1.0	17.6374	352.553	59.244	374.541	176.402
P07311	Acylphosphatase-1	242.849	218.762	280.942	464.35	679.123
P07332	Tyrosine-protein kinase Fes/Fps	247.948	267.604	260.408	232.59	260.556
P07339	Cathepsin D	891.372	968.554	1096.48	863.862	1089.91
P07355	Annexin A2	4659.75	4394.19	6588.89	4004.01	5436.85
P07357	Complement component C8 alpha chain	1699.95	1616.72	1549.41	1474.45	1463.73
P07358	Complement component C8 beta chain	2338.48	2025.2	1839.96	2227.35	2027.78
P07359	Platelet glycoprotein Ib alpha chain	18837.9	18362.9	20500.8	21609.3	22844.3
P07360	Complement component C8 gamma chain	1169.29	1030.68	1956.98	1725.13	1830.2
P07384	Calpain-1 catalytic subunit	11184.1	10804.7	10654	10193.7	10875
P07437	Tubulin beta chain	3775.68	4009.28	3596.39	5546.19	3216.58
P07451	Carbonic anhydrase 3	608.143	617.403	707.052	496.946	685.533
P07477	Trypsin-1	315.196	263.389	214.128	441.229	325.394
P07478	Trypsin-2	2086.55	3820.36	3626.11	2159.83	3473.78
P07602	Prosaposin	806.14	890.091	716.078	1784.64	3252.47
P07686	Beta-hexosaminidase subunit beta	523.434	445.545	428.942	457.819	555.871
P07737	Profilin-1	49643.5	56330.6	74766.5	84670.4	74767
P07738	Bisphosphoglycerate mutase	6795.66	6879.71	9710.77	6791.72	8079.05
P07741	Adenine phosphoribosyltransferase	1174.6	1128.35	1470.91	1521.95	1506.69
P07766	T-cell surface glycoprotein CD3 epsilon chain	102.891	107.92	141.124	118.154	82.1707
P07814	Bifunctional glutamate/proline--tRNA ligase	535.591	499.077	424.094	419.247	497.66
P07858	Cathepsin B	119.494	106.754	397.035	258.983	577.591
P07900	Heat shock protein HSP 90-alpha	16799.4	15031.5	13614.1	14197.6	12390.4
P07902	Galactose-1-phosphate uridylyltransferase	261.801	254.76	230.955	246.204	235.463
P07910	Heterogeneous nuclear ribonucleoproteins C1/C2	788.833	524.801	780.3	266.281	310.24
P07919	Cytochrome b-c1 complex subunit 6, mitochondrial	1640.76	2288.19	2552.71	2092.92	1809.28
P07947	Tyrosine-protein kinase Yes	8997.44	10504.6	13351.8	15966.5	22990.1
P07948	Tyrosine-protein kinase Lyn	6675.48	6324.11	4817.52	6017.23	5828.43
P07951	Tropomyosin beta chain	1824.66	2162.24	1464.73	2058.29	1573.33
P07954	Fumarate hydratase, mitochondrial	2997.06	2095.52	1860.65	2480.58	2245.92
P07996	Thrombospondin-1	4251.98	5448.41	9735.96	4240.58	3987.98
P07998	Ribonuclease pancreatic	138.335	118.502	185.164	109.796	92.2445
P08069	Insulin-like growth factor 1 receptor	357.623	376.363	588.736	385.952	516.63
P08133	Annexin A6	10261.2	9615.22	10143.8	8645.81	7786.85
P08134	Rho-related GTP-binding protein RhoC	5663.17	4002.78	2345.72	6939.66	5194.71
P08174	Complement decay-accelerating factor	4010.06	3397.55	3183.5	3854.41	3308.03
P08183	Multidrug resistance protein 1	349.124	294.186	314.553	305.477	286.961
P08185	Corticosteroid-binding globulin	470.671	457.599	543.802	508.368	347.68
P08195	4F2 cell-surface antigen heavy chain	1014.46	841.577	1270.58	759.641	1162.49
P08236	Beta-glucuronidase	17.9125	22.7329	21.0663	30.3133	55.9228
P08237	ATP-dependent 6-phosphofructokinase, muscle type	296.597	278.348	300.373	346.027	348.692
P08238	Heat shock protein HSP 90-beta	17777.1	14556	16415.3	17652.5	14101.6
P08240	Signal recognition particle receptor subunit alpha	167.779	139.896	187.128	193.267	242.394
P08246	Neutrophil elastase	16993.5	18295.5	15840.4	10417.2	41166.4
P08263;P09210	Glutathione S-transferase A1;Glutathione S-transferase A2	121.938	46.3684	40.2028	172.325	214.814
P08311	Cathepsin G	1262.89	1291.91	1009.49	1306.3	3230.91
P08397	Porphobilinogen deaminase	322.825	297.047	392.078	429.428	384.349
P08473	Neprilysin	1061.25	1107.86	975.845	875.252	920.731
P08514	Integrin alpha-IIb	107026	74854.6	72221	123171	114013
P08519	Apolipoprotein(a)	218.075	382.937	381.079	256.532	1989.81
P08559	Pyruvate dehydrogenase E1 component subunit alpha, somatic form, mitochondrial	789.838	920.897	1020.37	1186.4	997.709
P08567	Pleckstrin	20257.7	21669.5	19911.5	26082.4	28771.9
P08571	Monocyte differentiation antigen CD14	304.173	244.817	232.56	205.555	167.663
P08574	Cytochrome c1, heme protein, mitochondrial	362.855	402.203	474.878	461.609	471.719
P08575	Receptor-type tyrosine-protein phosphatase C	23279.8	23149.7	24001.3	22681	19578
P08582	Melanotransferrin	90.8808	90.4015	68.1214	61.7161	69.7923
P08603	Complement factor H	4768.76	4545.92	4361.58	5939.22	4416.44
P08631	Tyrosine-protein kinase HCK	1226.95	1497.69	1681.46	1100.89	891.254
P08637	Low affinity immunoglobulin gamma Fc region receptor III-A	5073.35	5071.72	6138.99	4235.33	3821.83
P08648	Integrin alpha-5	1670.26	1298.53	1294.58	2196.16	2026.12
P08670	Vimentin	885.966	905.42	984.244	862.578	724.144
P08697	Alpha-2-antiplasmin	1228.05	1370.52	1661.12	1418.39	624.717
P08708	40S ribosomal protein S17	215.624	346.338	262.717	281.367	130.329
P08709	Coagulation factor VII	95.7656	68.2143	67.3209	59.1066	52.0849
P08754	Guanine nucleotide-binding protein G(k) subunit alpha	1533.43	1532.98	2110.59	2700.24	2517.99
P08758	Annexin A5	2287.71	1646.52	2891.36	2731.87	3528.58
P08779	Keratin, type I cytoskeletal 16	118.79	141.588	122.07	288.361	87.2458
P08865	40S ribosomal protein SA	1481.23	1413.19	1276.11	1719.58	1922.07
P08913	Alpha-2A adrenergic receptor	251.616	321.966	254.94	353.759	110.125
P08962	CD63 antigen	2714.82	2796.21	3656.4	4609.71	5623.1
P09001	39S ribosomal protein L3, mitochondrial	25.6484	32.305	40.2194	21.273	23.8028
P09012	U1 small nuclear ribonucleoprotein A	59.4303	54.7074	41.8945	59.218	46.0466
P09104	Gamma-enolase	4938.37	9999.4	4778.79	12337.1	10128.5
P09105	Hemoglobin subunit theta-1	246.953	264.384	528.605	225.256	289.481
P09110	3-ketoacyl-CoA thiolase, peroxisomal	246.758	303.315	249.521	189.47	250.086
P09211	Glutathione S-transferase P	11477.7	9593.19	10670	12000.5	9105.35
P09326	CD48 antigen	614.159	697.534	641.491	695.393	605.413
P09327	Villin-1	1489.25	1461.53	1413.99	1668.16	1441.07
P09341;P19875;P19876	Growth-regulated alpha protein;C-X-C motif chemokine 2;C-X-C motif chemokine 3	62.1809	64.1042	78.5152	49.6647	31.0008
P09382	Galectin-1	658.892	759.42	1010.78	797.659	994.918
P09417	Dihydropteridine reductase	389.889	335.895	368.54	608.361	624.492
P09429	High mobility group protein B1	158.325	182.411	189.329	150.505	261.193
P09467	Fructose-1,6-bisphosphatase 1	154.603	139.709	154.741	172.734	161.048
P09486	SPARC	740.376	676.617	682.826	700.034	798.475
P09488	Glutathione S-transferase Mu 1	1139.86	930.618	1077.6	1156.91	554.42
P09493	Tropomyosin alpha-1 chain	3902.67	4149.59	3872.04	2966.95	3169.64
P09496	Clathrin light chain A	1089.4	1274.81	1706.09	1707.83	4040.57
P09497	Clathrin light chain B	279.65	236.308	367.58	533.864	655.128
P09525	Annexin A4	4189.07	3545.33	3410.84	3638.11	3716.31
P09543	2',3'-cyclic-nucleotide 3'-phosphodiesterase	2475.29	2277.19	2667.34	2370.79	2654.81
P09564	T-cell antigen CD7	146.421	223.234	370.757	172.419	90.7858
P09622	Dihydrolipoyl dehydrogenase, mitochondrial	2413.66	2090.69	2066.28	2369.5	1873.01
P09651	Heterogeneous nuclear ribonucleoprotein A1	207.788	197.732	298.886	216.423	221.968
P09668	Pro-cathepsin H	68.3609	68.2597	88.4516	36.547	30.6713
P09669	Cytochrome c oxidase subunit 6C	3376.78	3365.14	3872.31	3498.79	2879.61
P09769	Tyrosine-protein kinase Fgr	1833.35	1479.92	1401.39	1426.08	1305.27
P09871	Complement C1s subcomponent	915.355	738.999	1756.25	1681.03	615.261
P09917	Arachidonate 5-lipoxygenase	756.941	803.49	505.202	484.132	533.995
P09960	Leukotriene A-4 hydrolase	1874.38	1702.84	1821.03	1396.99	1096.65
P09972	Fructose-bisphosphate aldolase C	4093.19	3465.48	3408.74	3146.47	2518.6
P0C0L4	Complement C4-A	68072.6	61396.5	73127.4	82116.4	62752.4
P0C0L5	Complement C4-B	14374.3	12093.6	10499.6	16686.3	10581.2
P0C0S5;Q71UI9	Histone H2A.Z;Histone H2A.V	175.553	371.03	576.809	175.409	344.33
P0C7M8	C-type lectin domain family 2 member L	1156.14	1142.82	1348.33	1159.75	1517.56
P0C7P3	Protein SLFN14	1934.41	1969.63	1626.52	1641.69	2155.03
P0C870	JmjC domain-containing protein 7	71.6773	90.4555	76.743	93.1618	27.7696
P0CG29;P0CG30	Glutathione S-transferase theta-2;Glutathione S-transferase theta-2B	351.415	242.598	212.873	217.751	286.895
P0CG34;P0CG35	Thymosin beta-15A;Thymosin beta-15B	285.964	267.657	192.764	124.575	40.2615
P0CG39	POTE ankyrin domain family member J	698.049	1367.26	2279.65	1755.02	3627.63
P0DI81;P0DI82	Trafficking protein particle complex subunit 2;Trafficking protein particle complex subunit 2B	286.413	276.488	241.624	150.35	250.888
P0DJ07	Protein PET100 homolog, mitochondrial	116.373	75.7207	99.4427	121.703	81.8949
P0DJI8	Serum amyloid A-1 protein	172.18	132.3	131.401	110.39	94.1989
P0DMM9;P0DMN0	Sulfotransferase 1A3;Sulfotransferase 1A4	666.731	695.719	753.06	605.106	747.784
P0DMV8;P0DMV9	Heat shock 70 kDa protein 1A;Heat shock 70 kDa protein 1B	30630.2	33264.8	44069.2	38389.1	39806.5
P0DOY2;P0DOY3	Immunoglobulin lambda constant 2;Immunoglobulin lambda constant 3	16251	16699.6	19020.6	16665.3	12190.6
P0DP01	Immunoglobulin heavy variable 1-8	492.802	748.414	218.963	232.377	162.173
P0DP08	Immunoglobulin heavy variable 4-38-2	64.802	178.467	159.826	121.39	24.1158
P0DP23;P0DP24;P0DP25	Calmodulin-1;Calmodulin-2;Calmodulin-3	4760.32	4314.57	4899.16	5543.92	7050.32
P10114	Ras-related protein Rap-2a	646.84	607.868	1116.88	1770.32	1174.1
P10124	Serglycin	409.689	418.386	331.402	237.042	218.878
P10153	Non-secretory ribonuclease	372.34	426.19	308.44	204.111	633.953
P10155	60 kDa SS-A/Ro ribonucleoprotein	354.223	319.34	325.861	321.302	361.617
P10176	Cytochrome c oxidase subunit 8A, mitochondrial	344.851	594.04	632.471	750.246	1075.07
P10253	Lysosomal alpha-glucosidase	162.381	102.331	66.1358	137.968	116.277
P10301	Ras-related protein R-Ras	2448.42	2089.26	2416.62	2601.22	2720.53
P10319	HLA class I histocompatibility antigen, B-58 alpha chain	4917.13	5567.5	4223.73	13142.3	10813.8
P10321	HLA class I histocompatibility antigen, Cw-7 alpha chain	76.0113	40.9927	105.545	239.458	253.836
P10398	Serine/threonine-protein kinase A-Raf	288.64	288.229	244.213	241.767	298.922
P10412	Histone H1.4	141.91	318.271	429.074	101.646	634.022
P10515	Dihydrolipoyllysine-residue acetyltransferase component of pyruvate dehydrogenase complex, mitochondrial	409.896	536.904	355.998	725.885	627.845
P10586	Receptor-type tyrosine-protein phosphatase F	81.4718	76.2892	63.6709	39.4439	192.502
P10599	Thioredoxin	7653.67	6935.29	9495.74	9247.38	9665.75
P10606	Cytochrome c oxidase subunit 5B, mitochondrial	5140.07	5514.9	8157.04	6752.32	7602.69
P10619	Lysosomal protective protein	927.13	825.072	970.837	830.983	1113.3
P10620	Microsomal glutathione S-transferase 1	460.904	420.513	439.95	345.407	737.927
P10643	Complement component C7	1576.03	1492.41	1595.2	1760.32	1575.22
P10644	cAMP-dependent protein kinase type I-alpha regulatory subunit	8805.7	9424.8	10658.1	11768.6	10695.6
P10646	Tissue factor pathway inhibitor	422.376	464.589	570.415	453.518	356.104
P10720	Platelet factor 4 variant	57552	82353.6	95640.9	24536.3	25343.1
P10746	Uroporphyrinogen-III synthase	78.5489	99.5938	93.998	86.2366	94.7074
P10768	S-formylglutathione hydrolase	4873.32	4426.66	4235.62	4777.21	4621.92
P10809	60 kDa heat shock protein, mitochondrial	7646.62	8550.38	7970.96	11298.7	10258.1
P10909	Clusterin	6664.26	6004.24	5803.28	8071.83	5237.92
P11021	Endoplasmic reticulum chaperone BiP	12054.3	11088.8	13538	13388.7	13365
P11049	Leukocyte antigen CD37	674.661	888.551	424.598	627.235	608.622
P11117	Lysosomal acid phosphatase	638.161	598.895	656.862	615.127	706.363
P11142	Heat shock cognate 71 kDa protein	32622.6	28559.8	28815.5	32152.8	30324
P11166	Solute carrier family 2, facilitated glucose transporter member 1	61404	62320.3	19843.4	52696	40313.5
P11169	Solute carrier family 2, facilitated glucose transporter member 3	75076.9	65409.1	82781.2	72461.1	73195.3
P11171	Protein 4.1	18992.6	14714.7	20945.4	18013.9	22777.4
P11172	Uridine 5'-monophosphate synthase	150.965	185.654	142.845	154.972	154.148
P11177	Pyruvate dehydrogenase E1 component subunit beta, mitochondrial	671.804	813.919	799.501	1623.93	1383.17
P11182	Lipoamide acyltransferase component of branched-chain alpha-keto acid dehydrogenase complex, mitochondrial	202.58	231.663	188.537	209.054	175.728
P11215	Integrin alpha-M	13119.8	13234.1	12756	8479.07	7967.5
P11216	Glycogen phosphorylase, brain form	5116.03	4331.04	4083.59	4142	4561.22
P11226	Mannose-binding protein C	291.883	460.063	633.566	378.564	196.964
P11233	Ras-related protein Ral-A	1749.5	1758.17	2549.97	2248.15	2247.19
P11234	Ras-related protein Ral-B	10928.6	9312.34	9756.19	9011.94	8012.79
P11274	Breakpoint cluster region protein	262.487	258.151	290.732	286.586	214.588
P11277	Spectrin beta chain, erythrocytic	15543	11856.2	11038.4	12836.4	17424.9
P11279	Lysosome-associated membrane glycoprotein 1	582.538	686.488	846.228	828.275	1076.47
P11310	Medium-chain specific acyl-CoA dehydrogenase, mitochondrial	497.283	524.829	724.754	570.488	492.499
P11413	Glucose-6-phosphate 1-dehydrogenase	13397.5	12798.2	11768	12576.4	13717.1
P11441	Ubiquitin-like protein 4A	267.436	251.19	257.597	253.264	238.492
P11586	C-1-tetrahydrofolate synthase, cytoplasmic	1890.22	2130.89	1892.08	1852.31	2561.21
P11597	Cholesteryl ester transfer protein	145.164	104.878	178.746	141.961	106.336
P11678	Eosinophil peroxidase	251.319	395.239	255.021	261.56	349.641
P11717	Cation-independent mannose-6-phosphate receptor	395.682	335.676	415.59	381.561	433.055
P11766	Alcohol dehydrogenase class-3	3335.24	2893.24	2986.14	3250.15	2662.46
P11836	B-lymphocyte antigen CD20	791.81	994.989	670.737	596.573	322.532
P11908	Ribose-phosphate pyrophosphokinase 2	334.558	378.459	297.818	338.76	486.071
P11940	Polyadenylate-binding protein 1	684.787	675.278	554.486	1276.48	1198.75
P12074	Cytochrome c oxidase subunit 6A1, mitochondrial	2059.97	2540.96	1890.4	1797.72	1465.97
P12081	Histidine--tRNA ligase, cytoplasmic	1122.97	860.341	908.074	1218.36	1024.72
P12109	Collagen alpha-1(VI) chain	1003.51	1228.24	867.766	1014.31	2254.71
P12110	Collagen alpha-2(VI) chain	813.587	1119.22	792.677	667.02	1775.91
P12111	Collagen alpha-3(VI) chain	1787.93	2242.73	1246.5	1558.94	3263.75
P12235	ADP/ATP translocase 1	32.6389	72.9704	64.5748	30.0748	30.1492
P12236	ADP/ATP translocase 3	34353.8	35068.1	35606.7	38154.7	31132.1
P12259	Coagulation factor V	131302	125802	122110	112918	138369
P12268	Inosine-5'-monophosphate dehydrogenase 2	167.63	159.152	141.256	148.593	154.263
P12273	Prolactin-inducible protein	72.7111	201.686	98.0443	209.874	57.2486
P12314	High affinity immunoglobulin gamma Fc receptor I	176.938	192.501	224.308	240.262	153.926
P12318	Low affinity immunoglobulin gamma Fc region receptor II-a	3764.94	3651.92	3882.05	4022.86	2946.7
P12429	Annexin A3	19265	16070.4	14100.7	15645.9	14317.8
P12544	Granzyme A	94.2495	65.9943	57.8488	90.1755	54.7025
P12724	Eosinophil cationic protein	858.419	865.629	651.206	612.177	1907.19
P12814	Alpha-actinin-1	180934	176560	158490	233593	223548
P12821	Angiotensin-converting enzyme	1124.9	944.529	2032.62	806.292	1552.1
P12829	Myosin light chain 4	92.4104	72.3326	90.1684	173.528	148.543
P12830	Cadherin-1	100.083	109.257	97.525	58.4029	77.4249
P12838	Neutrophil defensin 4	502.956	530.905	259.218	331.691	1205.75
P12931	Proto-oncogene tyrosine-protein kinase Src	17493.3	16389.6	16670.6	17287	17045.5
P12955	Xaa-Pro dipeptidase	2305.48	2002.09	2097.56	2178.08	1921.38
P13073	Cytochrome c oxidase subunit 4 isoform 1, mitochondrial	1974.16	2095.57	2568.9	2462.59	1857.32
P13164	Interferon-induced transmembrane protein 1	618.46	264.227	279.619	248.074	426.296
P13224	Platelet glycoprotein Ib beta chain	291206	246328	311057	324863	339939
P13284	Gamma-interferon-inducible lysosomal thiol reductase	94.2643	83.7586	58.3174	61.6329	149.423
P13473	Lysosome-associated membrane glycoprotein 2	1334.05	1087.94	1113.36	908.069	248.403
P13489	Ribonuclease inhibitor	2728.84	2783.83	1933.85	3703.73	3929.29
P13498	Cytochrome b-245 light chain	6096.52	5823.62	5996.26	4359.27	4605.83
P13501	C-C motif chemokine 5	1463.3	1183.48	2719.04	1504.56	1372.5
P13591	Neural cell adhesion molecule 1	328.141	1106.56	735.917	189.109	173.719
P13598	Intercellular adhesion molecule 2	7456.05	6521.91	7322.59	5621.78	6500.3
P13612	Integrin alpha-4	504.641	511.213	583.308	417.532	347.782
P13639	Elongation factor 2	1273.67	1181.41	1231.64	1333.39	1531.19
P13645	Keratin, type I cytoskeletal 10	1981.3	1643.32	2000.69	3090.94	1835.57
P13667	Protein disulfide-isomerase A4	1761.85	1278.76	1715.32	2095.84	2173.69
P13671	Complement component C6	1923.11	1879.68	1709.13	2249.01	2583.27
P13674	Prolyl 4-hydroxylase subunit alpha-1	76.9505	71.6981	82.589	128.578	110.113
P13688	Carcinoembryonic antigen-related cell adhesion molecule 1	828.691	645.135	849.419	742.319	717.678
P13693	Translationally-controlled tumor protein	2061.6	1353.99	2103.48	2151.64	2340.46
P13716	Delta-aminolevulinic acid dehydratase	11220.9	10827.3	11247.9	11160.5	11324.6
P13727	Bone marrow proteoglycan	195.968	227.81	204.336	195.991	367.875
P13746	HLA class I histocompatibility antigen, A-11 alpha chain	1904.79	663.773	1193.36	713.393	433.326
P13747	HLA class I histocompatibility antigen, alpha chain E	843.956	540.353	1010.28	759.84	545.045
P13761	HLA class II histocompatibility antigen, DRB1-7 beta chain	1269.8	1116.13	1944.87	930.819	1330.49
P13762	HLA class II histocompatibility antigen, DR beta 4 chain	133.598	85.4996	139.167	129.071	242.06
P13796	Plastin-2	6631.04	6540.11	8767.68	6471.59	5800.61
P13797	Plastin-3	3622.39	3647.48	4209.23	4071.77	3618.86
P13798	Acylamino-acid-releasing enzyme	3587.21	3452.63	3956.01	3614.01	3852.54
P13804	Electron transfer flavoprotein subunit alpha, mitochondrial	3704.69	4169.84	3447.44	4240.94	3403.27
P13807	Glycogen [starch] synthase, muscle	465.979	421.206	351.523	397.871	408.063
P13861	cAMP-dependent protein kinase type II-alpha regulatory subunit	252.787	221.833	272.939	255.556	315.055
P13929	Beta-enolase	127.918	67.7824	83.2119	116.098	122.279
P13987	CD59 glycoprotein	6173.67	5229.52	6857.44	5854.27	7344.88
P14151	L-selectin	97.7613	96.4664	93.0389	38.7864	44.7934
P14174	Macrophage migration inhibitory factor	17115.5	15460.7	17106.4	14801	14441.8
P14209	CD99 antigen	1103.75	979.807	819.519	816.072	1557.63
P14314	Glucosidase 2 subunit beta	3834.14	3148.36	3662.94	3594.81	3622.5
P14317	Hematopoietic lineage cell-specific protein	849.122	818.952	565.294	1345.75	571.207
P14324	Farnesyl pyrophosphate synthase	957.378	736.473	1028.6	1308.95	1328.3
P14384	Carboxypeptidase M	75.6164	82.5805	280.576	102.89	81.3513
P14406	Cytochrome c oxidase subunit 7A2, mitochondrial	5867.77	5794.97	7627.45	6160.39	6102.2
P14415	Sodium/potassium-transporting ATPase subunit beta-2	249.677	244.795	361.134	213.701	208.543
P14543	Nidogen-1	143.27	209.072	371.86	419.36	145.318
P14550	Alcohol dehydrogenase [NADP(+)]	1348.07	1181.52	1092.68	1585.15	1319.45
P14598	Neutrophil cytosol factor 1	793.265	857.979	700.103	645.34	558.97
P14618	Pyruvate kinase PKM	22485.1	23787.1	23490.7	21285.1	20166.2
P14621	Acylphosphatase-2	130.979	131.68	131.01	148.523	166.437
P14625	Endoplasmin	8378.2	8015.53	9778.97	11972.6	12099.3
P14672	Solute carrier family 2, facilitated glucose transporter member 4	304.536	271.366	335.125	223.219	263.071
P14735	Insulin-degrading enzyme	550.837	524.498	478.699	670.389	625.074
P14770	Platelet glycoprotein IX	52930.8	58523.1	75407.5	57813.6	65078.6
P14780	Matrix metalloproteinase-9	6182.62	5424.05	5075.46	3442.9	5171.26
P14854	Cytochrome c oxidase subunit 6B1	7510.2	7970.33	8707.59	8075.62	7191.32
P14866	Heterogeneous nuclear ribonucleoprotein L	168.273	159.996	141.208	144.285	82.6222
P14868	Aspartate--tRNA ligase, cytoplasmic	1773.03	1967.67	1858.93	1954.28	2337.92
P14923	Junction plakoglobin	42.5206	45.0048	67.3266	36.6269	53.9651
P14927	Cytochrome b-c1 complex subunit 7	1916.6	1351.09	2451.57	2332.81	2253.34
P15090	Fatty acid-binding protein, adipocyte	386.27	332.852	666.984	174.107	345.193
P15104	Glutamine synthetase	260.45	257.559	1800.03	226.148	265.275
P15121	Aldose reductase	2006.49	1806.81	1971.76	2057.97	1797.21
P15144	Aminopeptidase N	3492.18	3439.21	3178.61	2455.8	2418.56
P15151	Poliovirus receptor	30.6405	124.52	126.474	64.8599	119.026
P15153	Ras-related C3 botulinum toxin substrate 2	5930.53	6134.17	7478.3	8772.82	9581.07
P15169	Carboxypeptidase N catalytic chain	132.38	129.041	144.908	157.235	116.817
P15170	Eukaryotic peptide chain release factor GTP-binding subunit ERF3A	1116.7	1180.48	1042.59	994.718	1313.67
P15289	Arylsulfatase A	496.446	264.513	498.397	350.609	493.515
P15291	Beta-1,4-galactosyltransferase 1	63.1292	169.492	156.517	116.152	106.218
P15309	Prostatic acid phosphatase	27.6018	21.8469	29.0678	23.6627	21.6467
P15311	Ezrin	1604.1	1011.12	1306.16	1195.61	1242.47
P15328	Folate receptor alpha	37.6055	35.3583	91.612	33.392	34.6207
P15374	Ubiquitin carboxyl-terminal hydrolase isozyme L3	512.711	495.912	537.868	401.001	412.942
P15498	Proto-oncogene vav	830.396	832.245	851.225	923.053	1039.61
P15509	Granulocyte-macrophage colony-stimulating factor receptor subunit alpha	79.2054	69.949	62.58	39.9251	158.572
P15529	Membrane cofactor protein	942.236	752.357	1107.26	988.691	913.106
P15531	Nucleoside diphosphate kinase A	4527.59	4266.36	4262.65	3636.03	3386.52
P15559	NAD(P)H dehydrogenase [quinone] 1	58.9325	58.6212	51.4545	32.6993	47.2934
P15586	N-acetylglucosamine-6-sulfatase	328.649	212.533	286.021	243.477	437.826
P15735	Phosphorylase b kinase gamma catalytic chain, liver/testis isoform	137.01	173.88	141.975	125.916	147.614
P15814	Immunoglobulin lambda-like polypeptide 1	10864.8	9816.96	8357.94	15060.6	1502.57
P15848	Arylsulfatase B	49.8601	41.6107	69.3535	26.9485	98.9698
P15880	40S ribosomal protein S2	90.8199	71.6432	72.2775	112.313	139.443
P15924	Desmoplakin	235.414	101.248	51.4463	55.6326	29.679
P15927	Replication protein A 32 kDa subunit	102.916	156.253	268.661	202.565	172.234
P15941	Mucin-1	94.5891	106.526	365.229	97.8104	47.3277
P15954	Cytochrome c oxidase subunit 7C, mitochondrial	488.939	451.358	421.149	504.111	496.946
P16035	Metalloproteinase inhibitor 2	76.1847	98.2135	97.515	41.9939	38.3981
P16050	Arachidonate 15-lipoxygenase	174.65	176.977	116.968	198.989	143.144
P16066	Atrial natriuretic peptide receptor 1	119.178	149.202	64.4435	17.596	37.2549
P16070	CD44 antigen	3487.47	3261.15	6085.15	3896.73	3736.43
P16083	Ribosyldihydronicotinamide dehydrogenase [quinone]	561.576	517.836	565.564	583.396	494.694
P16109	P-selectin	1733.42	1408.19	1620.02	2292.11	2174.7
P16150	Leukosialin	1139	1325.67	1048.91	1100.42	1441
P16152	Carbonyl reductase [NADPH] 1	1621.78	1530.84	1812.68	1790.88	1731.75
P16157	Ankyrin-1	43866	32553	30640.9	38065.6	34403.8
P16188	HLA class I histocompatibility antigen, A-30 alpha chain	464.374	165.564	963.589	193.205	331.181
P16189	HLA class I histocompatibility antigen, A-31 alpha chain	324.56	795.067	440.884	1421.7	569.374
P16219	Short-chain specific acyl-CoA dehydrogenase, mitochondrial	674.397	714.665	977.203	1050.75	550.233
P16278	Beta-galactosidase	768.843	658.827	850.311	696.901	1040.69
P16284	Platelet endothelial cell adhesion molecule	22538.6	17392.1	22536.4	49642.6	56646.5
P16298	Serine/threonine-protein phosphatase 2B catalytic subunit beta isoform	1115	1018.48	963.284	950.811	996.387
P16333	Cytoplasmic protein NCK1	1171.38	1076.87	1152.61	847.362	1066.81
P16401	Histone H1.5	22.067	448.214	423.199	345.432	614.458
P16402	Histone H1.3	170.729	299.852	460.902	211.358	506.874
P16403	Histone H1.2	512.982	803.193	1283.06	761.225	354.88
P16435	NADPH--cytochrome P450 reductase	391.696	336.515	320.716	332.349	242.996
P16452	Erythrocyte membrane protein band 4.2	25332.2	30537.7	33241.8	41587.3	40345.8
P16455	Methylated-DNA--protein-cysteine methyltransferase	343.761	275.374	188.351	347.84	359.306
P16591	Tyrosine-protein kinase Fer	302.578	315.551	289.343	271.77	291.504
P16615	Sarcoplasmic/endoplasmic reticulum calcium ATPase 2	3560.41	3270.69	5073.91	5505.55	7120.83
P16671	Platelet glycoprotein 4	52711.8	30778	34699.2	74811	42676.5
P16885	1-phosphatidylinositol 4,5-bisphosphate phosphodiesterase gamma-2	884.395	860.814	913.155	932.206	941.139
P16930	Fumarylacetoacetase	2767.56	2496.72	2217.16	2641.94	2598.16
P16949	Stathmin	82.0286	92.1693	47.1063	96.3782	76.3335
P16989	Y-box-binding protein 3	68.3952	41.828	65.8848	57.5268	57.9002
P17050	Alpha-N-acetylgalactosaminidase	297.487	272.499	354.444	378.714	482.052
P17081	Rho-related GTP-binding protein RhoQ	59.2182	43.1822	153.678	138.888	96.5259
P17152	Transmembrane protein 11, mitochondrial	108.895	110.27	110.581	166.383	111.43
P17174	Aspartate aminotransferase, cytoplasmic	1276.07	1058.46	1269.48	1587.19	1774.25
P17213	Bactericidal permeability-increasing protein	964.241	1537.58	1034.43	977.35	2569.25
P17252	Protein kinase C alpha type	2781.79	2412.05	2361.01	3165.73	2913.76
P17301	Integrin alpha-2	31689.9	37797.4	27257	30850.2	32265.3
P17568	NADH dehydrogenase [ubiquinone] 1 beta subcomplex subunit 7	580.694	486.506	551.678	608.38	346.521
P17612	cAMP-dependent protein kinase catalytic subunit alpha	3996.23	3639.61	2811.53	3686.32	2828.9
P17655	Calpain-2 catalytic subunit	493.49	492.633	620.658	477.817	562.953
P17812	CTP synthase 1	373.471	443.509	326.095	304.226	479.058
P17813	Endoglin	1132.32	950.292	1231.26	1026.59	1338
P17858	ATP-dependent 6-phosphofructokinase, liver type	688.556	764.599	692.564	834.294	1228.99
P17927	Complement receptor type 1	4028.27	3996.94	5636.43	3674.82	3547.55
P17931	Galectin-3	381.342	333.083	498.185	254.174	444.917
P17936	Insulin-like growth factor-binding protein 3	183.469	145.644	177.266	273.968	132.887
P17980	26S proteasome regulatory subunit 6A	1610.68	1562.03	1755.86	1556.2	1955.12
P17987	T-complex protein 1 subunit alpha	4397.42	4163.89	4313.23	4830.58	5679.72
P18031	Tyrosine-protein phosphatase non-receptor type 1	1015.24	973.456	1074.54	1166.47	1495.3
P18054	Arachidonate 12-lipoxygenase, 12S-type	8388.8	7904.76	6713.77	7320.07	7844.6
P18084	Integrin beta-5	1094.64	1081.56	1401.03	1030.09	1195.76
P18085	ADP-ribosylation factor 4	2529.09	2127.39	2777.24	3372.27	4199.34
P18124	60S ribosomal protein L7	655.876	143.405	370.821	202.494	126.693
P18206	Vinculin	54865.4	57905.9	61738.5	61302	56959.1
P18428	Lipopolysaccharide-binding protein	1331.33	1230.98	1399.37	1722.86	1093.34
P18433	Receptor-type tyrosine-protein phosphatase alpha	7772.26	7631.8	7156.34	6756.15	7039.32
P18440	Arylamine N-acetyltransferase 1	257.927	223.42	346.318	265.818	223.035
P18564	Integrin beta-6	41763.9	43116.3	47186.2	40903.4	46777.3
P18577	Blood group Rh(CE) polypeptide	16168.8	12083.6	14405.9	13959.8	12039.1
P18621	60S ribosomal protein L17	48.3553	63.6035	24.9953	40.8349	204.001
P18669	Phosphoglycerate mutase 1	9711.15	9208.79	9631.59	9027.61	8417.67
P18859	ATP synthase-coupling factor 6, mitochondrial	1350.16	1422.46	1627.19	1454.92	1105.03
P19086	Guanine nucleotide-binding protein G(z) subunit alpha	10256.2	9041.41	11601.4	12677.7	12777.9
P19105	Myosin regulatory light chain 12A	2.76529	1	1	1	1
P19256	Lymphocyte function-associated antigen 3	246.209	198.183	249.479	189.897	148.937
P19320	Vascular cell adhesion protein 1	42.0415	45.1529	42.7606	77.8628	69.0151
P19367	Hexokinase-1	5971.37	6585.59	6870.65	7627.95	5958.02
P19397	Leukocyte surface antigen CD53	609.348	845.121	522.494	401.685	490.134
P19404	NADH dehydrogenase [ubiquinone] flavoprotein 2, mitochondrial	775.432	1128.8	1249.01	1380.14	1124.93
P19438	Tumor necrosis factor receptor superfamily member 1A	751.712	388.529	1	817.282	5.48177
P19440	Glutathione hydrolase 1 proenzyme	1218.36	1142.39	1159.56	1059.51	1069.54
P19474	E3 ubiquitin-protein ligase TRIM21	394.154	469.674	378.209	447.228	390.737
P19525	Interferon-induced, double-stranded RNA-activated protein kinase	295.471	278.309	220.847	200.398	234.006
P19634	Sodium/hydrogen exchanger 1	656.539	594.809	540.765	627.625	339.411
P19652	Alpha-1-acid glycoprotein 2	9575.47	7761.76	11648.4	7746.9	6729.4
P19784	Casein kinase II subunit alpha'	219.215	211.974	156.891	196.832	161.287
P19823	Inter-alpha-trypsin inhibitor heavy chain H2	2785.76	2169.8	3044.83	2881.57	2048.65
P19827	Inter-alpha-trypsin inhibitor heavy chain H1	744.025	776.399	1041.3	706.067	631.516
P19838	Nuclear factor NF-kappa-B p105 subunit	1518.7	1838.68	1085.11	1786.36	428.973
P19878	Neutrophil cytosol factor 2	706.285	768.416	543.862	779.446	641.317
P19971	Thymidine phosphorylase	3484.93	3128.47	2398.78	4842.6	3843.67
P20020	Plasma membrane calcium-transporting ATPase 1	1586.87	1340.24	1995.85	1426.78	1326.12
P20023	Complement receptor type 2	44.3717	60.5209	59.4987	72.3144	24.0691
P20036	HLA class II histocompatibility antigen, DP alpha 1 chain	339.271	283.988	254.067	254.659	314.648
P20039	HLA class II histocompatibility antigen, DRB1-11 beta chain	498.61	468.725	614.519	362.128	841.766
P20042	Eukaryotic translation initiation factor 2 subunit 2	477.334	485.959	461.67	430.767	502.622
P20061	Transcobalamin-1	134.022	140.848	134.235	92.6141	81.823
P20073	Annexin A7	4725.29	5713.8	7014.41	5120.35	7138.54
P20138	Myeloid cell surface antigen CD33	137.561	150.787	164.854	194.259	154.384
P20160	Azurocidin	695.069	674.723	613.726	614.586	2969.67
P20273	B-cell receptor CD22	145.224	168.941	115.213	69.6902	74.8473
P20290	Transcription factor BTF3	29.253	13.5658	17.12	44.03	34.4401
P20292	Arachidonate 5-lipoxygenase-activating protein	1216.9	800.469	700.861	671.679	738.896
P20333	Tumor necrosis factor receptor superfamily member 1B	42.079	28.2377	38.7139	36.1377	29.2271
P20336	Ras-related protein Rab-3A	72.4754	24.8961	54.4451	41.2952	41.8387
P20338	Ras-related protein Rab-4A	1132.45	406.097	974.611	1147.02	1144.47
P20339	Ras-related protein Rab-5A	3614.27	3343.48	5607.1	3939.32	6171.59
P20340	Ras-related protein Rab-6A	5222.05	4997.58	5588.51	5705.7	5852.67
P20472	Parvalbumin alpha	243.437	171.816	209.28	179.117	167.174
P20618	Proteasome subunit beta type-1	1577.52	1015.68	982.617	1453.56	2088.37
P20645	Cation-dependent mannose-6-phosphate receptor	156.69	234.563	246.061	375.5	366.169
P20674	Cytochrome c oxidase subunit 5A, mitochondrial	2125.37	2174.69	2758.54	2221.4	2049.77
P20700	Lamin-B1	108.731	110.623	137.177	97.2128	280.016
P20701	Integrin alpha-L	1242.32	1051.81	1271.2	1108.26	876.913
P20702	Integrin alpha-X	1010.67	751.985	788.267	940.276	934.444
P20742	Preg0cy zone protein	183.606	182.107	226.055	191.982	153.351
P20810	Calpastatin	483.607	455.438	580.896	517.94	479.737
P20851	C4b-binding protein beta chain	3053.63	2063.54	3202.62	2628.28	1520.36
P20936	Ras GTPase-activating protein 1	2218.01	1867.94	2310.48	2135.58	1597.94
P20962	Parathymosin	199.013	293.467	70.7253	92.405	44.2327
P20963	T-cell surface glycoprotein CD3 zeta chain	237.23	228.554	266.853	329.671	302.9
P21266	Glutathione S-transferase Mu 3	1021.35	986.561	1088.68	1094.67	1081.34
P21281	V-type proton ATPase subunit B, brain isoform	2732.43	2562.78	2675.41	2737.23	2881.46
P21283	V-type proton ATPase subunit C 1	327.065	325.131	335.847	266.013	295.646
P21291	Cysteine and glycine-rich protein 1	7044.6	6430.12	7167.68	8053.13	7829.95
P21333	Filamin-A	332047	307799	249954	247233	325877
P21359	Neurofibromin	105.218	106.018	66.6002	54.49	82.3682
P21399	Cytoplasmic aconitate hydratase	2025.85	1836.94	1583.55	1840.13	1422.9
P21453	Sphingosine 1-phosphate receptor 1	126.884	99.7927	118.461	77.9765	156.248
P21462	fMet-Leu-Phe receptor	4568.25	2798.92	5086.91	3216.82	2013.82
P21580	Tumor necrosis factor alpha-induced protein 3	26.2617	33.6233	27.2877	33.6821	37.411
P21589	5'-nucleotidase	91.3954	108.286	102.673	69.3839	151.013
P21730	C5a anaphylatoxin chemotactic receptor 1	1871.92	985.86	1859.54	1612.67	1529.01
P21731	Thromboxane A2 receptor	1696.87	1593.86	1417.66	1943.87	1670.97
P21796	Voltage-dependent anion-selective channel protein 1	7431.51	6729.38	6554.57	9282.57	7442.84
P21854	B-cell differentiation antigen CD72	2.53492	113.87	7.67677	113.514	136.869
P21912	Succinate dehydrogenase [ubiquinone] iron-sulfur subunit, mitochondrial	2248.21	2179.31	2137.09	2153.13	1992.22
P21926	CD9 antigen	38876.2	33289.3	29438.2	32312.6	30523.5
P21964	Catechol O-methyltransferase	800.368	857.096	850.805	631.199	751.554
P21980	Protein-glutamine gamma-glutamyltransferase 2	1153.83	1130.45	901.164	1248.87	1427.13
P22001	Potassium voltage-gated channel subfamily A member 3	758.524	877.039	939.689	543.205	648.434
P22033	Methylmalonyl-CoA mutase, mitochondrial	160.998	145.65	170.189	182.584	178.389
P22059	Oxysterol-binding protein 1	661.505	618.367	690.217	902.694	938.451
P22061	Protein-L-isoaspartate(D-aspartate) O-methyltransferase	3778.9	3455.26	4412.21	3697.19	3753.71
P22102	Trifunctional purine biosynthetic protein adenosine-3	1002.89	962.188	946.117	924.974	1019.24
P22234	Multifunctional protein ADE2	1900.45	1809.57	1859.4	2268.43	3023.81
P22303	Acetylcholinesterase	3584.72	3644.39	6066.93	3390.32	3435.01
P22307	Non-specific lipid-transfer protein	275.857	261.255	193.498	327.38	292.166
P22314	Ubiquitin-like modifier-activating enzyme 1	6365.5	5704.81	5452.7	7413.45	5769.84
P22352	Glutathione peroxidase 3	879.313	803.093	691.597	894.013	428.875
P22392	Nucleoside diphosphate kinase B	14228.1	14262.3	15235.5	15217.8	13511.7
P22570	NADPH:adrenodoxin oxidoreductase, mitochondrial	188.104	204.457	198.981	177.383	146.211
P22626	Heterogeneous nuclear ribonucleoproteins A2/B1	107.643	147.538	98.6548	146.835	136.492
P22681	E3 ubiquitin-protein ligase CBL	1074.74	1036.05	884.448	886.699	780.097
P22694	cAMP-dependent protein kinase catalytic subunit beta	4220.36	3565.55	2770.62	6311.11	5128.5
P22695	Cytochrome b-c1 complex subunit 2, mitochondrial	4827.67	4355.18	5648.66	5375.56	4407.8
P22732	Solute carrier family 2, facilitated glucose transporter member 5	352.859	224.223	257.173	278.552	163.834
P22748	Carbonic anhydrase 4	1895.44	1509.57	1650.16	1830.38	2047.57
P22792	Carboxypeptidase N subunit 2	445.114	479.895	552.335	348.327	243.607
P22830	Ferrochelatase, mitochondrial	579.869	631.817	571.468	498.762	683.405
P22891	Vitamin K-dependent protein Z	230.268	217.226	215.517	125.455	87.0218
P22894	Neutrophil collagenase	3407.56	3208.04	2724.03	2172.79	2315.67
P23083	Immunoglobulin heavy variable 1-2	88.4881	192.101	94.0951	129.64	95.3427
P23141	Liver carboxylesterase 1	164.914	97.1763	54.4221	114.964	63.434
P23142	Fibulin-1	461.859	453.883	532.525	399.501	247.179
P23219	Prostaglandin G/H synthase 1	2662.78	2961.98	3301.24	3026.91	3674.63
P23229	Integrin alpha-6	48252.4	41361	49099.2	49713.3	45553.2
P23258	Tubulin gamma-1 chain	343.162	386.361	293.471	335.797	345.189
P23276	Kell blood group glycoprotein	2085.28	1667.66	1948.34	2012.34	1788.17
P23284	Peptidyl-prolyl cis-trans isomerase B	2188.62	2034.88	2034.19	2172.94	2521.64
P23368	NAD-dependent malic enzyme, mitochondrial	5096.53	5039.37	5624.54	5828.57	3778.24
P23381	Tryptophan--tRNA ligase, cytoplasmic	1651.98	1645.08	2132.6	1842.54	2262.06
P23396	40S ribosomal protein S3	223.633	215.277	236.841	229.682	202.27
P23434	Glycine cleavage system H protein, mitochondrial	214.672	219.374	521.393	471.491	321.308
P23443	Ribosomal protein S6 kinase beta-1	103.924	139.221	106.229	75.5334	109.323
P23458	Tyrosine-protein kinase JAK1	754.554	821.902	726.755	858.378	867.586
P23467	Receptor-type tyrosine-protein phosphatase beta	452.432	293.084	648.378	223.332	652.042
P23468	Receptor-type tyrosine-protein phosphatase delta	327.083	324.133	322.802	372.24	446.766
P23469	Receptor-type tyrosine-protein phosphatase epsilon	138.997	108.949	106.376	106.784	127.845
P23470	Receptor-type tyrosine-protein phosphatase gamma	172.72	144.386	184.342	124.037	144.345
P23526	Adenosylhomocysteinase	2344.19	2138.07	2239.51	2798.68	2634.75
P23528	Cofilin-1	50558.9	53272.9	53718.8	45530.2	60576.8
P23588	Eukaryotic translation initiation factor 4B	641.242	593.468	622.616	600.453	567.305
P23610	Factor VIII intron 22 protein	369.304	311.675	308.269	338.801	381.928
P23634	Plasma membrane calcium-transporting ATPase 4	4164.87	3191.83	4554.87	3955.97	4150.14
P23743	Diacylglycerol kinase alpha	427.988	492.749	487.225	490.219	636.047
P23786	Carnitine O-palmitoyltransferase 2, mitochondrial	465.349	507.534	592.151	557.038	516.448
P23919	Thymidylate kinase	307.931	303.535	334.505	549.727	604
P23921	Ribonucleoside-diphosphate reductase large subunit	43.5822	40.9903	47.7019	164.215	109.038
P24071	Immunoglobulin alpha Fc receptor	569.76	568.789	524.965	715.319	923.136
P24158	Myeloblastin	6849.54	8992.96	6847.86	4572.23	15700.6
P24386	Rab proteins geranylgeranyltransferase component A 1	180.058	147.494	190.816	160.773	145.126
P24390	ER lumen protein-retaining receptor 1	109.942	93.455	49.5322	64.7124	60.3323
P24530	Endothelin receptor type B	26.9637	51.0877	35.5941	42.6929	57.1047
P24534	Elongation factor 1-beta	1973.99	1679.84	1500.45	1868.84	1946.86
P24539	ATP synthase F(0) complex subunit B1, mitochondrial	1977	1845.69	2247.94	1816.66	1564.6
P24557	Thromboxane-A synthase	6818.18	5542.93	5454.08	7811.04	9223.77
P24666	Low molecular weight phosphotyrosine protein phosphatase	3396.51	4416.38	5413.22	3668.05	4540.12
P24752	Acetyl-CoA acetyltransferase, mitochondrial	970.991	882.487	568.537	1799.72	1603.29
P24844	Myosin regulatory light polypeptide 9	1140.06	1220.74	1418.35	3569.09	3421.36
P24941	Cyclin-dependent kinase 2	171.251	154.831	181.769	164.422	119.588
P25024	C-X-C chemokine receptor type 1	1031.51	1118.67	1287.32	787.641	706.875
P25025	C-X-C chemokine receptor type 2	895.978	1280.94	1084.47	954.238	681.542
P25090	N-formyl peptide receptor 2	2380.89	1066.84	1934.17	2605.5	1756.26
P25098	Beta-adrenergic receptor kinase 1	417.635	454.817	372.746	336.303	371.406
P25105	Platelet-activating factor receptor	407.066	368.688	453.078	365.379	308.479
P25116	Proteinase-activated receptor 1	1093.21	954.51	505.153	568.719	663.76
P25311	Zinc-alpha-2-glycoprotein	248.8	205.086	302.178	253.479	260.945
P25325	3-mercaptopyruvate sulfurtransferase	753.448	765.776	1117.15	1011.16	1042.25
P25398	40S ribosomal protein S12	438.108	457.014	556.238	545.325	519.731
P25445	Tumor necrosis factor receptor superfamily member 6	237.62	247.509	299.695	171.541	180.812
P25685	DnaJ homolog subfamily B member 1	657.214	555.634	569.45	621.984	672.162
P25686	DnaJ homolog subfamily B member 2	531.848	416.257	534.235	669.4	747.544
P25705	ATP synthase subunit alpha, mitochondrial	25774.4	28739.3	29721.7	31460	28576.8
P25774	Cathepsin S	285.443	276.374	236.266	256.68	435.584
P25786	Proteasome subunit alpha type-1	2017.93	1851.91	2149.52	2426.45	2599.61
P25787	Proteasome subunit alpha type-2	1475.94	1170.2	1351.1	1936.25	2220.68
P25788	Proteasome subunit alpha type-3	1975.86	1946.45	2073.84	2221.67	2346.56
P25789	Proteasome subunit alpha type-4	2083.98	1879.34	1818.61	1705.03	1934.97
P25815	Protein S100-P	453.299	427.807	348.227	297.157	211.855
P25942	Tumor necrosis factor receptor superfamily member 5	633.197	534.911	580.071	1427.68	1797.93
P25963	NF-kappa-B inhibitor alpha	60.0806	32.8701	50.7153	35.1066	49.8465
P26006	Integrin alpha-3	139.329	109.711	184.298	57.2903	126.503
P26022	Pentraxin-related protein PTX3	363.276	390.335	446.6	269.398	348.504
P26038	Moesin	22064.5	21248.2	12158.8	24144.9	25240.8
P26196	Probable ATP-dependent RNA helicase DDX6	1250.73	1074.4	935.244	1323.82	1476.83
P26373	60S ribosomal protein L13	207.324	276.374	346.476	268.32	181.272
P26374	Rab proteins geranylgeranyltransferase component A 2	110.4	122.72	91.4733	73.7157	78.0824
P26440	Isovaleryl-CoA dehydrogenase, mitochondrial	861.738	874.047	897.394	1220.53	1053.09
P26447	Protein S100-A4	2058.29	2876.5	8333.27	5006.61	3974.23
P26572	Alpha-1,3-mannosyl-glycoprotein 2-beta-N-acetylglucosaminyltransferase	117.079	66.5083	132.456	135.577	115.758
P26583	High mobility group protein B2	90.8313	71.7657	94.0145	76.7716	494.36
P26599	Polypyrimidine tract-binding protein 1	2240.26	2016.64	2176.81	2172.04	1954.16
P26639	Threonine--tRNA ligase, cytoplasmic	2126.67	1922.35	1831.45	2337.47	2179.74
P26640	Valine--tRNA ligase	265.257	274.936	316.068	297.902	529.21
P26641	Elongation factor 1-gamma	7608.37	6089.06	5932.18	8036.43	9197.95
P26842	CD27 antigen	69.1954	81.8342	61.8635	72.2561	66.3401
P26885	Peptidyl-prolyl cis-trans isomerase FKBP2	1307.98	1031.28	1187.64	1130.26	1208.31
P26927	Hepatocyte growth factor-like protein	416.173	93.3122	83.6575	259.983	244.52
P26951	Interleukin-3 receptor subunit alpha	105.501	54.26	123.526	68.0532	101.893
P27105	Erythrocyte band 7 integral membrane protein	231310	205814	279885	291760	302051
P27169	Serum paraoxonase/arylesterase 1	1122.64	643.607	924.137	1192.14	730.271
P27338	Amine oxidase [flavin-containing] B	648.435	783.746	767.892	2563.07	1361.03
P27348	14-3-3 protein theta	30174.6	29095.4	31052.7	26978.9	28372.8
P27361	Mitogen-activated protein kinase 3	407.355	336.541	562.65	417.292	502.42
P27448	MAP/microtubule affinity-regulating kinase 3	144.121	128.308	177.78	175.653	146.365
P27449	V-type proton ATPase 16 kDa proteolipid subunit	875.513	932.031	1093.99	361.095	691.046
P27482	Calmodulin-like protein 3	117.342	121.698	132.264	206.058	127.431
P27487	Dipeptidyl peptidase 4	153.171	127.16	146.964	85.22	125.596
P27635	60S ribosomal protein L10	93.9516	91.9336	68.7197	98.4617	80.7918
P27695	DNA-(apurinic or apyrimidinic site) lyase	53.5825	33.0219	57.4664	45.7134	93.3244
P27701	CD82 antigen	899.168	849.402	1393.01	949.964	1416.19
P27707	Deoxycytidine kinase	323.773	314.552	347.551	303.291	349.181
P27708	CAD protein	506.593	530.796	441.812	397.475	676.935
P27797	Calreticulin	22944.5	20333.9	23714.1	19762.3	20134.3
P27816	Microtubule-associated protein 4	490.192	404.134	472.148	639.288	669.558
P27824	Calnexin	7876.97	7092.68	7462.95	6792.7	7238.43
P27918	Properdin	2507.98	4008.8	2161.43	2681.03	2276.19
P27986	Phosphatidylinositol 3-kinase regulatory subunit alpha	621.927	1228.06	506.471	726.912	1000.45
P27987	Inositol-trisphosphate 3-kinase B	246.478	215.285	242.254	151.134	147.454
P28039	Acyloxyacyl hydrolase	42.9908	34.9565	32.6056	13.963	26.1329
P28062	Proteasome subunit beta type-8	742.941	699.206	665.703	647.559	513.609
P28065	Proteasome subunit beta type-9	497.484	414.179	571.482	922.299	1080.41
P28066	Proteasome subunit alpha type-5	2213.38	2212.16	2324.44	2263.05	2269.3
P28070	Proteasome subunit beta type-4	889.891	1070.02	1198.67	1493.14	1142.59
P28072	Proteasome subunit beta type-6	898.568	944.198	1348.33	1169.93	1255.33
P28074	Proteasome subunit beta type-5	508.458	482.452	655.916	727.428	941.534
P28161	Glutathione S-transferase Mu 2	600.471	486.342	508.425	460.112	351.875
P28223	5-hydroxytryptamine receptor 2A	269.011	273.923	309.399	254.751	221.329
P28288	ATP-binding cassette sub-family D member 3	69.6016	109.742	88.0829	73.4774	107.771
P28289	Tropomodulin-1	1180.54	886.665	901.071	1174.58	1971.08
P28331	NADH-ubiquinone oxidoreductase 75 kDa subunit, mitochondrial	2112.34	2196.23	2631.19	2178.12	1886.4
P28482	Mitogen-activated protein kinase 1	1610.5	1641.62	1683.79	2022.19	2187.84
P28676	Grancalcin	4471.57	3669.13	5426.12	4829.61	5642.36
P28799	Granulins	1337.53	1526.55	1194.86	901.633	2912.52
P28827	Receptor-type tyrosine-protein phosphatase mu	145.428	174.872	214.337	56.2721	204.084
P28838	Cytosol aminopeptidase	1639.29	1645.13	2123.54	2669.35	2829.83
P28906	Hematopoietic progenitor cell antigen CD34	1284.33	955.703	1967.83	894.662	1586.41
P28907	ADP-ribosyl cyclase/cyclic ADP-ribose hydrolase 1	1570.8	1757.08	2042.44	1368.4	1668.95
P29122	Proprotein convertase subtilisin/kexin type 6	48.6928	39.1428	55.8383	29.9434	36.0701
P29144	Tripeptidyl-peptidase 2	2473.01	2630.19	2463.1	2345.07	2529.09
P29218	Inositol monophosphatase 1	2428.66	2008.93	2866.6	1682.44	2791.26
P29350	Tyrosine-protein phosphatase non-receptor type 6	7956.1	7884.53	8560.38	9715.81	8922.64
P29353	SHC-transforming protein 1	128.056	107.971	101.912	119.733	81.5867
P29401	Transketolase	6112.95	5091.57	5127.71	5247.97	3857.68
P29466	Caspase-1	50.2375	49.3872	49.0122	32.5009	37.7744
P29474	Nitric oxide synthase, endothelial	121.028	81.948	172.356	80.5887	129.198
P29597	Non-receptor tyrosine-protein kinase TYK2	280.044	325.036	282.407	274.223	305.519
P29622	Kallistatin	235.863	220.845	263.11	270.878	212.281
P29692	Elongation factor 1-delta	960.957	727.371	772.811	1225.54	967.745
P29728	2'-5'-oligoadenylate synthase 2	58.002	96.9517	64.4574	53.5694	57.2704
P29965	CD40 ligand	2385.56	2044.86	2181.74	2417.29	1400.93
P29966	Myristoylated alanine-rich C-kinase substrate	689.383	686.534	752.765	442.332	583.228
P29972	Aquaporin-1	189.827	348.211	443.816	305.794	367.331
P29992	Guanine nucleotide-binding protein subunit alpha-11	975.232	762.886	1233.46	737.911	1081.91
P30038	Delta-1-pyrroline-5-carboxylate dehydrogenase, mitochondrial	644.941	862.446	894.531	859.453	710.299
P30039	Phenazine biosynthesis-like domain-containing protein	60.0767	59.725	82.4529	66.9843	108.999
P30040	Endoplasmic reticulum resident protein 29	5164.34	4254.43	4197.53	4940.22	5086.32
P30041	Peroxiredoxin-6	39200.4	33332.7	43691	59885.2	47257.5
P30042	ES1 protein homolog, mitochondrial	1514.82	1605.68	1644.38	1960.69	1638
P30043	Flavin reductase (NADPH)	18236.8	19192.1	30690.1	19329.6	25927.7
P30044	Peroxiredoxin-5, mitochondrial	4196.25	3935.89	4779.95	4788.6	5847.29
P30046	D-dopachrome decarboxylase	5388.17	4720.65	3812.89	4389.54	4566.97
P30047	GTP cyclohydrolase 1 feedback regulatory protein	31.99	41.7741	42.0296	27.6373	50.2912
P30048	Thioredoxin-dependent peroxide reductase, mitochondrial	21911	22880.4	18627.1	21440.9	16944.7
P30049	ATP synthase subunit delta, mitochondrial	3795.92	4399.84	4342.98	4028.59	2922.01
P30050	60S ribosomal protein L12	264.492	245.106	249.951	303.553	135.808
P30084	Enoyl-CoA hydratase, mitochondrial	1074.01	1120.04	1275.12	1002.73	827.609
P30085	UMP-CMP kinase	880.907	881.403	895.631	913.964	1098.86
P30086	Phosphatidylethanolamine-binding protein 1	2484.82	1746	3042.41	2795.17	3238.88
P30101	Protein disulfide-isomerase A3	22500.9	18510.1	19453.1	20953.6	19193.2
P30153	Serine/threonine-protein phosphatase 2A 65 kDa regulatory subunit A alpha isoform	3388.53	3413.62	2794.71	3497.06	3753.91
P30154	Serine/threonine-protein phosphatase 2A 65 kDa regulatory subunit A beta isoform	139.526	144.499	227.052	217.676	219.358
P30203	T-cell differentiation antigen CD6	198.605	217.354	275.956	220.255	213.898
P30273	High affinity immunoglobulin epsilon receptor subunit gamma	8840.59	7552.73	13157.2	13028.3	10790.8
P30281	G1/S-specific cyclin-D3	108.264	180.001	172.129	215.803	536.009
P30405	Peptidyl-prolyl cis-trans isomerase F, mitochondrial	16747.9	16574.6	23269.4	22879	16244.2
P30408	Transmembrane 4 L6 family member 1	119.892	362.037	1536.23	690.017	1523
P30419	Glycylpeptide N-tetradecanoyltransferase 1	739.876	800.99	731.72	684.223	542.786
P30443	HLA class I histocompatibility antigen, A-1 alpha chain	1484.09	957.012	1198.64	1261.8	1165.48
P30456	HLA class I histocompatibility antigen, A-43 alpha chain	103.138	70.9576	522.226	119.751	201.402
P30461	HLA class I histocompatibility antigen, B-13 alpha chain	89.7157	260.873	474.218	205.634	359.604
P30479	HLA class I histocompatibility antigen, B-41 alpha chain	2496.98	3367.65	2573.79	4796.77	2933.17
P30481	HLA class I histocompatibility antigen, B-44 alpha chain	1132.89	650.938	1226.72	1479.31	1104.97
P30484	HLA class I histocompatibility antigen, B-46 alpha chain	37.5265	29.4712	262.685	34.4972	413.964
P30485	HLA class I histocompatibility antigen, B-47 alpha chain	1063.27	399.654	715.695	1370.66	1697.81
P30486	HLA class I histocompatibility antigen, B-48 alpha chain	14756.3	14103	16768.5	16659.6	19596
P30499	HLA class I histocompatibility antigen, Cw-1 alpha chain	444.15	824.873	1386.62	2611.65	2685.15
P30501	HLA class I histocompatibility antigen, Cw-2 alpha chain	90.3074	114.07	146.906	69.29	63.3369
P30511	HLA class I histocompatibility antigen, alpha chain F	270.101	220.22	246.47	178.383	306.564
P30512	HLA class I histocompatibility antigen, A-29 alpha chain	1542.08	1114.44	2658.83	1844.12	1742.55
P30519	Heme oxygenase 2	167.438	131.203	166.089	101.639	107.222
P30520	Adenylosuccinate synthetase isozyme 2	943.949	804.526	841.297	818.478	880.407
P30533	Alpha-2-macroglobulin receptor-associated protein	82.6121	62.7478	50.9701	37.9683	43.7682
P30536	Translocator protein	11424.8	11801.4	15946.6	11342.3	11973.4
P30566	Adenylosuccinate lyase	917.779	942.27	947.55	910.992	1081.91
P30613	Pyruvate kinase PKLR	3926.53	2118.04	4999.99	12554.8	15970.7
P30622	CAP-Gly domain-containing linker protein 1	287.275	307.458	421.553	238.161	294.487
P30626	Sorcin	6124.87	5656.95	6239.01	6401.31	8907.58
P30679	Guanine nucleotide-binding protein subunit alpha-15	145.868	126.855	164.221	134.37	139.895
P30711	Glutathione S-transferase theta-1	264.013	341.608	322.565	352.327	205.862
P30740	Leukocyte elastase inhibitor	6165.93	5345.26	5220.97	5850.1	5482.62
P30825	High affinity cationic amino acid transporter 1	872.149	842.557	1193.32	540.427	675.26
P30837	Aldehyde dehydrogenase X, mitochondrial	41.5081	70.7733	1	70.9224	71.7364
P31040	Succinate dehydrogenase [ubiquinone] flavoprotein subunit, mitochondrial	2899.23	2941.25	3633.19	3139.89	2614.71
P31146	Coronin-1A	27434.4	18331.4	36671	31498	22757.8
P31150	Rab GDP dissociation inhibitor alpha	9452.41	6320.72	8796.74	13701.8	12409.3
P31153	S-adenosylmethionine synthase isoform type-2	465.875	428.43	489.152	593.411	540.628
P31321	cAMP-dependent protein kinase type I-beta regulatory subunit	1686.89	1440.29	1511.29	1380.36	1166.86
P31323	cAMP-dependent protein kinase type II-beta regulatory subunit	1226.62	1173.33	1292.04	1241.31	1125.08
P31483	Nucleolysin TIA-1 isoform p40	167.786	134.741	129.938	196.447	158.746
P31641	Sodium- and chloride-dependent taurine transporter	1105.23	1118.89	1219.98	1230.51	1162.08
P31645	Sodium-dependent serotonin transporter	5821.99	4298.75	5954.56	5127.62	4754.72
P31689	DnaJ homolog subfamily A member 1	341.231	355.36	349.674	340.392	437.137
P31749	RAC-alpha serine/threonine-protein kinase	1251	1175.01	1047.38	1400.84	1468.31
P31751	RAC-beta serine/threonine-protein kinase	821.57	812.362	1086.6	950.985	1042.54
P31930	Cytochrome b-c1 complex subunit 1, mitochondrial	1160	1216.64	2543.83	2143.61	2135.89
P31937	3-hydroxyisobutyrate dehydrogenase, mitochondrial	479.108	390.548	357.805	513.823	482.405
P31939	Bifunctional purine biosynthesis protein PURH	7766.29	8772.31	5106.93	7342.71	7452.81
P31941	DNA dC->dU-editing enzyme APOBEC-3A	93.557	104.753	88.8272	48.2122	86.2363
P31942	Heterogeneous nuclear ribonucleoprotein H3	619.516	738.751	296.392	431.237	401.125
P31943	Heterogeneous nuclear ribonucleoprotein H	769.339	639.844	760.099	801.731	786.286
P31944	Caspase-14	83.9478	34.1014	66.6859	77.4948	101.459
P31946	14-3-3 protein beta/alpha	63743.9	62356.7	53770.4	66612.7	59205.7
P31948	Stress-induced-phosphoprotein 1	3803.69	3933.47	4620.54	4093.57	4868.93
P31949	Protein S100-A11	1474.13	1584.31	2596.89	2310.11	2200.86
P31994	Low affinity immunoglobulin gamma Fc region receptor II-b	155.1	137.416	119.729	89.1714	112.457
P31997	Carcinoembryonic antigen-related cell adhesion molecule 8	372.902	297.396	332.429	205.255	202.997
P32019	Type II inositol 1,4,5-trisphosphate 5-phosphatase	521.942	585.808	519.797	452.933	604.479
P32119	Peroxiredoxin-2	21721.4	24907.6	34546.8	28790.1	42596.9
P32121	Beta-arrestin-2	243.961	246.62	257.316	199.961	200.454
P32189	Glycerol kinase	1646.12	1466.28	1516.38	1977.43	1962.79
P32320	Cytidine deaminase	473.019	504.522	437.079	335.7	282.952
P32321	Deoxycytidylate deaminase	387.574	365.014	300.623	492.601	491.483
P32418	Sodium/calcium exchanger 1	40.823	17.7866	49.6274	22.8766	37.3883
P32455	Guanylate-binding protein 1	87.3431	82.7749	89.9118	78.3297	66.8927
P32456	Guanylate-binding protein 2	434.38	324.599	422.717	343.244	205.007
P32856	Syntaxin-2	236.982	211.373	311.387	203.168	207.385
P32927	Cytokine receptor common subunit beta	59.237	51.3776	57.0299	110.028	102.015
P32942	Intercellular adhesion molecule 3	6436.16	5835.8	5572.35	5328.91	5244.89
P32969	60S ribosomal protein L9	262.139	296.305	138.347	97.4542	112.497
P33121	Long-chain-fatty-acid--CoA ligase 1	1281.44	1127.82	1133.72	944.01	803.625
P33151	Cadherin-5	142.691	119.555	148.185	196.615	114.435
P33176	Kinesin-1 heavy chain	924.586	801.006	749.544	859.043	1081.86
P33241	Lymphocyte-specific protein 1	465.064	490.955	292.341	379.192	304.15
P33316	Deoxyuridine 5'-triphosphate nucleotidohydrolase, mitochondrial	623.223	598.597	553.174	524.286	430.442
P33527	Multidrug resistance-associated protein 1	1692.76	1217.09	1307.31	1325.5	1265.81
P33897	ATP-binding cassette sub-family D member 1	108.846	117.859	115.205	95.4977	102.011
P33908	Mannosyl-oligosaccharide 1,2-alpha-mannosidase IA	71.9799	72.268	79.4151	35.0108	19.9875
P33947	ER lumen protein-retaining receptor 2	71.0055	78.13	77.6106	73.7448	87.5208
P34059	N-acetylgalactosamine-6-sulfatase	149.105	129.996	190.445	116.097	197.307
P34096	Ribonuclease 4	300.834	312.913	205.273	269.175	180.285
P34810	Macrosialin	534.228	264.009	745.824	207.195	337.674
P34896	Serine hydroxymethyltransferase, cytosolic	1029.28	816.238	737.867	637.713	815.221
P34897	Serine hydroxymethyltransferase, mitochondrial	793.388	729.841	804.24	889.718	831.807
P34910	Protein EVI2B	780.27	751.278	888.753	689.617	321.611
P34913	Bifunctional epoxide hydrolase 2	453.28	291.338	359.239	322.147	367.728
P34931	Heat shock 70 kDa protein 1-like	327.524	232.472	249.315	222.013	175.95
P34932	Heat shock 70 kDa protein 4	1474.01	1250.13	1172.96	1653.37	1603.8
P34947	G protein-coupled receptor kinase 5	328.713	340.639	410.509	312.668	316.413
P34949	Mannose-6-phosphate isomerase	875.86	799.15	911.974	808.676	803.763
P35030	Trypsin-3	168.775	137.922	157.394	288.99	234.108
P35080	Profilin-2	173.903	156.141	177.316	131.703	127.274
P35212	Gap junction alpha-4 protein	191.607	189.224	243.757	256.468	119.171
P35221	Catenin alpha-1	537.357	405.301	575.965	320.51	535.654
P35222	Catenin beta-1	528.486	399.819	494.051	445.219	598.924
P35232	Prohibitin	2116.99	2201.25	3025.13	4453.1	4310.96
P35236	Tyrosine-protein phosphatase non-receptor type 7	493.729	460	418.609	404.853	445.023
P35237	Serpin B6	6368.84	5129.21	4429.89	6433.88	4319.43
P35240	Merlin	358.329	375.864	365.059	306.418	268.808
P35241	Radixin	69798.6	63127.6	70093.4	62018	52225.4
P35244	Replication protein A 14 kDa subunit	172.619	114.637	85.9995	56.5833	89.1729
P35270	Sepiapterin reductase	176.572	144.565	157.12	152.62	138.758
P35408	Prostaglandin E2 receptor EP4 subtype	130.479	97.8428	129.909	87.877	80.4983
P35414	Apelin receptor	50.5924	41.3068	48.219	16.9746	42.0308
P35475	Alpha-L-iduronidase	52.2262	17.1915	21.6532	59.7519	27.2533
P35527	Keratin, type I cytoskeletal 9	1289.69	922.35	2508.13	3358.04	1439.96
P35542	Serum amyloid A-4 protein	3671.35	3081.92	3031.88	3320.8	1779.09
P35555	Fibrillin-1	433.241	154.723	585.752	398.615	204.024
P35573	Glycogen debranching enzyme	337.588	294.787	283.777	410.103	460.988
P35579	Myosin-9	9299.08	10358.4	10928.4	14130.3	20825.9
P35606	Coatomer subunit beta'	1311.5	1330.1	1096.89	1355.54	1590.46
P35611	Alpha-adducin	3531.24	3125.19	3235.86	2765.36	3338.93
P35612	Beta-adducin	1481.44	1483.14	1531.6	2267.48	3370.61
P35613	Basigin	12929.8	9840.55	14057.1	13145.6	12857
P35625	Metalloproteinase inhibitor 3	713.777	534.074	783.95	1154.79	667.506
P35626	Beta-adrenergic receptor kinase 2	625.248	556.798	377.054	730.759	765.363
P35658	Nuclear pore complex protein Nup214	82.3452	68.1515	112.821	51.9355	46.9155
P35670	Copper-transporting ATPase 2	166.946	120.269	110.929	460.581	383.31
P35749	Myosin-11	141.823	205.534	520.027	547.652	2638.96
P35754	Glutaredoxin-1	996.82	946.97	996.049	728.43	915.642
P35813	Protein phosphatase 1A	1328.87	1268.3	1221.28	1157.26	1230.12
P35858	Insulin-like growth factor-binding protein complex acid labile subunit	307.378	245.511	334.143	328.955	323.489
P35908	Keratin, type II cytoskeletal 2 epidermal	907.788	493.744	316.127	941.477	278.662
P35914	Hydroxymethylglutaryl-CoA lyase, mitochondrial	451.32	783.117	729.999	756.072	690.775
P35998	26S proteasome regulatory subunit 7	813.251	780.987	826.178	778.482	977.959
P36222	Chitinase-3-like protein 1	422.52	417.896	235.947	339.031	348.216
P36269	Glutathione hydrolase 5 proenzyme	152.626	107.968	223.571	97.7717	168.168
P36404	ADP-ribosylation factor-like protein 2	272.626	318.467	214.437	396.827	378.988
P36405	ADP-ribosylation factor-like protein 3	628.223	611.925	679.299	691.579	697.099
P36507	Dual specificity mitogen-activated protein kinase kinase 2	429.868	416.311	381.588	419.871	375.327
P36542	ATP synthase subunit gamma, mitochondrial	8217.78	8053.06	9075.81	9141.97	7810.04
P36543	V-type proton ATPase subunit E 1	199.953	224.143	551.968	396.48	373.583
P36551	Oxygen-dependent coproporphyrinogen-III oxidase, mitochondrial	741.574	700.334	817.169	806.01	959.01
P36578	60S ribosomal protein L4	281.229	294.978	194.704	252.525	250.762
P36639	7,8-dihydro-8-oxoguanine triphosphatase	139.712	54.8709	160.382	125.828	145.219
P36776	Lon protease homolog, mitochondrial	685.884	819.659	667.282	922.767	830.692
P36871	Phosphoglucomutase-1	2454.47	2546.43	2367.09	1980.09	2172.7
P36873	Serine/threonine-protein phosphatase PP1-gamma catalytic subunit	281.303	1299.2	510.144	446.753	418.454
P36897	TGF-beta receptor type-1	89.5973	97.1282	137.432	64.1061	67.6591
P36915	Guanine nucleotide-binding protein-like 1	218.369	240.547	246.579	227.752	194.324
P36955	Pigment epithelium-derived factor	228.873	171.834	216.707	315.218	370.192
P36957	Dihydrolipoyllysine-residue succinyltransferase component of 2-oxoglutarate dehydrogenase complex, mitochondrial	1812.76	1925.2	1559.7	1934.45	1764.74
P36959	GMP reductase 1	1786.06	1452.29	1385.88	2127.39	2963.47
P36969	Phospholipid hydroperoxide glutathione peroxidase	1064.1	875.821	800.54	1818.69	2136.94
P36980	Complement factor H-related protein 2	241.915	379.741	289.234	399.003	391.063
P37108	Signal recognition particle 14 kDa protein	83.4312	76.13	67.6071	102.739	70.5849
P37173	TGF-beta receptor type-2	144.075	60.8169	143.447	136.493	182.7
P37198	Nuclear pore glycoprotein p62	49.0189	76.1544	151.325	51.2481	82.7645
P37235	Hippocalcin-like protein 1	5380.54	4479.07	4884.02	4684.96	5414.14
P37288	Vasopressin V1a receptor	261.307	280.548	356.158	191.372	156.089
P37802	Transgelin-2	44796.7	44137.4	54591.9	64622.9	61186.8
P37837	Transaldolase	3123.23	2901.62	2877.85	2676.68	2659.92
P37840	Alpha-synuclein	974.136	762.602	1607.98	2051.69	2661.16
P38117	Electron transfer flavoprotein subunit beta	513.983	562.094	677.584	1232.74	1547.84
P38571	Lysosomal acid lipase/cholesteryl ester hydrolase	101.784	85.9731	97.8043	75.1789	84.6187
P38606	V-type proton ATPase catalytic subunit A	1436.46	1545.41	1573.28	1589.91	1817.02
P38646	Stress-70 protein, mitochondrial	2643.21	3164.75	3607.83	5503.5	5521.13
P38919	Eukaryotic initiation factor 4A-III	52.7956	34.4455	17.6791	40.3525	56.72
P39019	40S ribosomal protein S19	299.762	262.62	317.572	223.123	196.913
P39023	60S ribosomal protein L3	93.6588	87.6545	123.206	84.8364	77.6989
P39060	Collagen alpha-1(XVIII) chain	145.422	214.283	244.322	155.297	138.404
P39210	Protein Mpv17	248.137	278.331	223.145	155.467	218.105
P39656	Dolichyl-diphosphooligosaccharide--protein glycosyltransferase 48 kDa subunit	4672.33	4680.87	5587.95	4586.86	5567.44
P39687	Acidic leucine-rich nuclear phosphoprotein 32 family member A	7.48656	12.0724	38.1435	92.8863	84.3942
P40121	Macrophage-capping protein	669.457	691.645	717.348	640.744	469.94
P40189	Interleukin-6 receptor subunit beta	1022.01	970.027	848.911	1163.23	1031.09
P40197	Platelet glycoprotein V	727.885	587.855	501.296	871.248	1126.32
P40198	Carcinoembryonic antigen-related cell adhesion molecule 3	137.433	80.9492	129.406	99.1672	53.9684
P40199	Carcinoembryonic antigen-related cell adhesion molecule 6	178.111	166.228	128.686	142.678	83.2303
P40200	T-cell surface protein tactile	103.523	146.157	205.133	176.942	121.372
P40227	T-complex protein 1 subunit zeta	4194.66	4170.45	3802.41	3848.19	5071.97
P40238	Thrombopoietin receptor	508.298	427.783	470.649	577.395	528.798
P40259	B-cell antigen receptor complex-associated protein beta chain	100.305	148.638	104.521	112.11	50.5027
P40306	Proteasome subunit beta type-10	211.328	247.546	276.539	274.826	344.338
P40337	von Hippel-Lindau disease tumor suppressor	278.717	246.48	291.064	181.923	217.726
P40429	60S ribosomal protein L13a	78.05	107.979	117.325	95.1845	102.031
P40616	ADP-ribosylation factor-like protein 1	485.516	582.26	486.056	396.552	474.004
P40763	Signal transducer and activator of transcription 3	1378.35	1367.13	1269.32	1255.96	1400.33
P40818	Ubiquitin carboxyl-terminal hydrolase 8	204.621	134.16	187.038	143.461	203.15
P40855	Peroxisomal biogenesis factor 19	63.5018	31.7624	63.4092	49.3447	39.1992
P40925	Malate dehydrogenase, cytoplasmic	13827.8	7686.38	6631.04	14036.3	11529.9
P40926	Malate dehydrogenase, mitochondrial	15801.7	15509.4	13989.6	16649.6	9939.13
P40939	Trifunctional enzyme subunit alpha, mitochondrial	2862.58	3146.8	2953.91	3740.74	3241.47
P41091	Eukaryotic translation initiation factor 2 subunit 3	2350.02	2019.88	1272.08	2423.84	1688.36
P41208	Centrin-2	181.68	145.077	239.808	256.646	77.5061
P41214	Eukaryotic translation initiation factor 2D	142.964	104.025	109.184	93.186	65.0542
P41217	OX-2 membrane glycoprotein	50.9627	89.0216	80.7624	39.9327	79.2571
P41218	Myeloid cell nuclear differentiation antigen	76.8953	72.9595	61.5092	116.021	65.6857
P41222	Prostaglandin-H2 D-isomerase	159.576	191.445	209.071	158.461	99.7992
P41226	Ubiquitin-like modifier-activating enzyme 7	4287.71	4003.03	3234.16	3681.63	3835.28
P41227	N-alpha-acetyltransferase 10	138.102	138.836	111.228	149.506	149.721
P41231	P2Y purinoceptor 2	72.0219	75.6801	106.449	43.8474	114.195
P41240	Tyrosine-protein kinase CSK	6652.33	6274.93	7259.55	6431.97	7380.9
P41250	Glycine--tRNA ligase	1857.44	1859.25	1387.49	1942.49	1914.71
P41252	Isoleucine--tRNA ligase, cytoplasmic	370.609	377.788	288.867	286.574	406.115
P41439	Folate receptor gamma	8.49509	23.1345	82.0023	100.13	100.176
P41440	Folate transporter 1	181.45	116.267	217.209	126.526	144.879
P41567	Eukaryotic translation initiation factor 1	118.344	86.9887	113.563	84.8898	97.473
P41732	Tetraspanin-7	217.796	235.069	256.498	112.483	287.584
P42025	Beta-centractin	1506.18	1515.33	1261.7	1797.83	1724.12
P42126	Enoyl-CoA delta isomerase 1, mitochondrial	613.024	566.092	633.22	671.552	476.517
P42167	Lamina-associated polypeptide 2, isoforms beta/gamma	59.4138	44.6685	69.5429	56.1541	20.6689
P42224	Signal transducer and activator of transcription 1-alpha/beta	1137.26	1037.89	1015.88	1056.63	1177.77
P42226	Signal transducer and activator of transcription 6	192.16	177.268	170.25	131.114	162.302
P42229	Signal transducer and activator of transcription 5A	177.101	136.559	164.84	215.505	245.941
P42330	Aldo-keto reductase family 1 member C3	266.912	231.002	307.292	230.581	316.697
P42331	Rho GTPase-activating protein 25	247.912	247.387	197.073	213.671	290.133
P42336	Phosphatidylinositol 4,5-bisphosphate 3-kinase catalytic subunit alpha isoform	129.247	108.409	74.0784	96.9402	78.763
P42338	Phosphatidylinositol 4,5-bisphosphate 3-kinase catalytic subunit beta isoform	292.599	322.284	227.143	339.634	542.028
P42345	Serine/threonine-protein kinase mTOR	420.996	400.224	470.69	381.138	449.797
P42356	Phosphatidylinositol 4-kinase alpha	1216.68	1192.3	1018.86	1262.64	1378.53
P42566	Epidermal growth factor receptor substrate 15	1147.58	1056.7	937.49	1045.28	920.025
P42574	Caspase-3	2187.86	2140.55	2202.11	1736.04	1644.61
P42575	Caspase-2	112.624	127.013	125.693	115.204	156.439
P42680	Tyrosine-protein kinase Tec	935.421	936.616	878.289	947.87	1060.83
P42694	Probable helicase with zinc finger domain	55.454	68.1392	54.9963	53.142	21.9794
P42704	Leucine-rich PPR motif-containing protein, mitochondrial	501.7	545.332	489.833	510.936	435.391
P42765	3-ketoacyl-CoA thiolase, mitochondrial	981.515	1105	1072.01	1010.24	838.834
P42768	Wiskott-Aldrich syndrome protein	3309.79	3255.84	2466.11	5188.55	4732.08
P42785	Lysosomal Pro-X carboxypeptidase	153.557	153.61	218.061	130.193	190.307
P42858	Huntingtin	665.242	639.297	578.793	647.818	728.454
P42892	Endothelin-converting enzyme 1	2115.09	1860.73	1810.04	2645.1	2440.43
P42898	Methylenetetrahydrofolate reductase	134.976	134.763	164.401	226.683	258.575
P43005	Excitatory amino acid transporter 3	73.4042	120.551	108.928	90.6158	94.9769
P43007	Neutral amino acid transporter A	305.608	280.741	479.368	308.974	390.734
P43034	Platelet-activating factor acetylhydrolase IB subunit alpha	2959.88	2568.88	2031.42	3053.78	3296.57
P43115	Prostaglandin E2 receptor EP3 subtype	161.1	173.663	215.434	183.287	169.694
P43119	Prostacyclin receptor	195.374	203.947	180.146	235.594	236.325
P43121	Cell surface glycoprotein MUC18	230.53	178.715	365.263	215.649	360.879
P43155	Carnitine O-acetyltransferase	638.463	758.155	1202.86	822.395	541.762
P43250	G protein-coupled receptor kinase 6	1267.75	1278.9	1309.66	1038.86	960.814
P43251	Biotinidase	99.5709	63.7314	98.5114	123.509	119.949
P43304	Glycerol-3-phosphate dehydrogenase, mitochondrial	5941.72	6111.3	7118.43	10290.5	8411.3
P43307	Translocon-associated protein subunit alpha	222.921	224.64	308.688	371.78	310.711
P43353	Aldehyde dehydrogenase family 3 member B1	1746.04	1618.06	1362.36	1420.63	1432.84
P43403	Tyrosine-protein kinase ZAP-70	27.5056	81.9987	75.1472	42.0877	32.7363
P43405	Tyrosine-protein kinase SYK	900.783	1032.91	853.484	1279.76	1928.21
P43487	Ran-specific GTPase-activating protein	1217.98	1320.6	1739.05	1373.15	1512.79
P43490	Nicotinamide phosphoribosyltransferase	570.139	604.209	693.006	500.022	462.747
P43652	Afamin	1083.82	1015.19	1246.24	1215.77	983.323
P43686	26S proteasome regulatory subunit 6B	490.161	456.134	437.665	480.823	587.229
P43897	Elongation factor Ts, mitochondrial	238.033	270.734	250.695	232.884	160.764
P45880	Voltage-dependent anion-selective channel protein 2	7817.65	7519.98	5913.18	8299.65	6436.17
P45954	Short/branched chain specific acyl-CoA dehydrogenase, mitochondrial	851.691	739.434	802.834	1041.3	889.641
P45974	Ubiquitin carboxyl-terminal hydrolase 5	2963.28	2880.7	2448.3	2492.88	2459.64
P45984	Mitogen-activated protein kinase 9	163.852	174.77	216.818	221.616	193.884
P45985	Dual specificity mitogen-activated protein kinase kinase 4	116.499	134.953	131.729	272.09	300.272
P46019	Phosphorylase b kinase regulatory subunit alpha, liver isoform	73.1639	67.5442	37.2347	28.6154	82.885
P46060	Ran GTPase-activating protein 1	96.3105	115.482	91.4203	136.443	155.315
P46108	Adapter molecule crk	208.113	253.119	333.239	510.621	614.931
P46109	Crk-like protein	5301.55	4502.14	4762.92	4732.26	4137.94
P46199	Translation initiation factor IF-2, mitochondrial	51.6618	212.981	173.724	108.137	410.315
P46379	Large proline-rich protein BAG6	418.964	399.258	311.626	353.553	470.085
P46439	Glutathione S-transferase Mu 5	138.499	168.692	148.33	275.426	135.316
P46459	Vesicle-fusing ATPase	1081.12	939.556	1216.68	1129.32	1348.54
P46531	Neurogenic locus notch homolog protein 1	256.988	241.015	322.862	199.33	315.065
P46734	Dual specificity mitogen-activated protein kinase kinase 3	439.874	480.956	442.217	426.888	457.261
P46736	Lys-63-specific deubiquitinase BRCC36	376.15	452.1	397.57	627.861	629.155
P46777	60S ribosomal protein L5	200.305	192.568	171.581	142.953	141.181
P46779	60S ribosomal protein L28	152.955	115.532	118.727	119.494	108.677
P46781	40S ribosomal protein S9	152.414	178.031	138.585	217.676	229.983
P46782	40S ribosomal protein S5	327.73	319.08	229.906	397.308	357.485
P46821	Microtubule-associated protein 1B	299.853	362.108	204.643	220.594	196.958
P46926	Glucosamine-6-phosphate isomerase 1	406.021	385.486	279.23	282.983	238.332
P46934	E3 ubiquitin-protein ligase NEDD4	417.764	415.766	497.092	339.597	396.238
P46939	Utrophin	469.358	571.174	556.269	591.108	707.432
P46940	Ras GTPase-activating-like protein IQGAP1	714.085	746.583	1006.25	823.462	841.406
P46976	Glycogenin-1	758.493	754.827	536.951	813.25	731.861
P46977	Dolichyl-diphosphooligosaccharide--protein glycosyltransferase subunit STT3A	1001.17	761.181	1223.86	1083.41	1392.06
P47224	Guanine nucleotide exchange factor MSS4	329.893	246.831	264.494	303.733	403.551
P47712	Cytosolic phospholipase A2	541.689	524.606	560.797	506.541	472.071
P47755	F-actin-capping protein subunit alpha-2	13317.2	11818.6	12486.3	10220.2	9820.26
P47756	F-actin-capping protein subunit beta	27789	24330.3	19088.4	25751.6	25613.9
P47813	Eukaryotic translation initiation factor 1A, X-chromosomal	261.256	263.347	322.395	406.409	336.107
P47897	Glutamine--tRNA ligase	1169.27	977.542	1174.51	1163.32	1074.74
P47900	P2Y purinoceptor 1	352.7	329.779	304.253	261.994	243.872
P47985	Cytochrome b-c1 complex subunit Rieske, mitochondrial	2464.61	2566.12	2664.21	2482.55	1865.46
P48029	Sodium- and chloride-dependent creatine transporter 1	122.777	148.015	211.95	265.24	292.753
P48047	ATP synthase subunit O, mitochondrial	6785.68	6320.05	6083.76	7281.54	5451.71
P48059	LIM and senescent cell antigen-like-containing domain protein 1	48700.9	42787.1	50797.5	70780.4	66421.5
P48060	Glioma pathogenesis-related protein 1	174.426	134.157	157.79	147.807	128.787
P48061	Stromal cell-derived factor 1	176.82	119.201	134.835	125.614	206.632
P48067	Sodium- and chloride-dependent glycine transporter 1	104.108	64.3015	149.189	93.8763	98.4038
P48147	Prolyl endopeptidase	1157.31	1033.23	1049.9	1216.32	1073.18
P48163	NADP-dependent malic enzyme	481.389	435.316	435.368	431.134	318.606
P48426	Phosphatidylinositol 5-phosphate 4-kinase type-2 alpha	3140.9	4157.28	3914.06	3555.63	5338.25
P48444	Coatomer subunit delta	538.476	507.968	736.236	623.632	670.537
P48449	Lanosterol synthase	436.777	420.572	500.081	389.686	465.44
P48454	Serine/threonine-protein phosphatase 2B catalytic subunit gamma isoform	82.4939	59.0073	120.785	93.0251	104.663
P48506	Glutamate--cysteine ligase catalytic subunit	614.297	656.312	692.751	754.731	863.587
P48507	Glutamate--cysteine ligase regulatory subunit	1129.9	1313.45	1183.15	1599.78	1757.99
P48509	CD151 antigen	1971	2204.59	2840.37	3207.99	4661.05
P48553	Trafficking protein particle complex subunit 10	289.276	309.448	273.588	230.27	323.758
P48556	26S proteasome non-ATPase regulatory subunit 8	471.628	413.499	473.831	503.09	516.882
P48595	Serpin B10	117.798	115.349	128.686	80.3495	73.4754
P48634	Protein PRRC2A	106.962	74.2378	57.0787	163.671	114.096
P48637	Glutathione synthetase	1129.53	964.3	838.066	1066.47	968.064
P48643	T-complex protein 1 subunit epsilon	1827.5	1819.61	1414.44	1941.07	2034.14
P48651	Phosphatidylserine synthase 1	251.361	200.436	264.042	220.569	247.213
P48668	Keratin, type II cytoskeletal 6C	1324.11	739.9	1399.91	1984.9	587.772
P48723	Heat shock 70 kDa protein 13	59.5012	33.6179	37.3327	80.9224	83.5686
P48728	Aminomethyltransferase, mitochondrial	245.505	217.967	203.464	174.501	118.026
P48729	Casein kinase I isoform alpha	508.631	496.081	537.231	464.73	578.603
P48730	Casein kinase I isoform delta	225.035	234.704	219.203	164.641	221.401
P48735	Isocitrate dehydrogenase [NADP], mitochondrial	7542.82	8976.5	8554.61	8249.33	7346.16
P48736	Phosphatidylinositol 4,5-bisphosphate 3-kinase catalytic subunit gamma isoform	609.593	668.46	611.328	580.113	671.41
P48739	Phosphatidylinositol transfer protein beta isoform	1452.66	1042.45	1363.65	1552.86	1588.42
P48740	Man0-binding lectin serine protease 1	681.941	678.68	1536.53	2245.26	295.865
P48960	CD97 antigen	529.215	529.493	443.634	505.725	369.384
P49006	MARCKS-related protein	1216.95	1091.57	1466.35	634.583	752.315
P49023	Paxillin	43.8545	41.4223	59.7121	50.9488	26.3607
P49069	Calcium signal-modulating cyclophilin ligand	78.2533	80.7025	98.2896	72.9223	71.3477
P49137	MAP kinase-activated protein kinase 2	1056.87	1241.55	1002.45	1158.93	1175.53
P49184	Deoxyribonuclease-1-like 1	405.648	330.481	495.463	474.132	316.971
P49189	4-trimethylaminobutyraldehyde dehydrogenase	1001.44	887.957	1040.49	841.658	893.385
P49238	CX3C chemokine receptor 1	59.7384	62.8778	61.5597	83.8598	66.9309
P49247	Ribose-5-phosphate isomerase	488.647	447.059	464.611	635.204	845.001
P49257	Protein ERGIC-53	326.924	313.52	311.797	254.633	385.671
P49279	Natural resistance-associated macrophage protein 1	233.431	168.443	229.609	102.082	103.257
P49281	Natural resistance-associated macrophage protein 2	501.224	345.155	512.398	221.473	333.499
P49326	Dimethylaniline monooxygenase [N-oxide-forming] 5	45.8151	110.156	193.422	100.242	157.767
P49327	Fatty acid synthase	1696.62	1635.28	1345.97	1658.7	1810.24
P49354	Protein farnesyltransferase/geranylgeranyltransferase type-1 subunit alpha	343.256	323.258	275.62	351.377	321.028
P49356	Protein farnesyltransferase subunit beta	226.581	206.439	253.326	247.161	290.114
P49368	T-complex protein 1 subunit gamma	5727.13	5429.64	3839.66	5160.81	6225.64
P49406	39S ribosomal protein L19, mitochondrial	31.4894	82.6265	12.3053	113.215	128.725
P49407	Beta-arrestin-1	3781.63	3882.2	4071.97	3527.24	3817.39
P49411	Elongation factor Tu, mitochondrial	483.922	600.318	518.683	1201.11	911.701
P49419	Alpha-aminoadipic semialdehyde dehydrogenase	187.825	173.621	190.197	198.172	188.072
P49441	Inositol polyphosphate 1-phosphatase	97.7984	95.3026	73.8025	98.4956	94.0798
P49458	Signal recognition particle 9 kDa protein	176.538	213.889	223.067	179.275	243.616
P49588	Alanine--tRNA ligase, cytoplasmic	1240.63	1187.3	1165.76	1278.47	1333.15
P49589	Cysteine--tRNA ligase, cytoplasmic	849.952	919.237	817.102	818.383	766.767
P49590	Probable histidine--tRNA ligase, mitochondrial	675.555	454.34	605.567	681.312	570.664
P49591	Serine--tRNA ligase, cytoplasmic	1019.57	1211.63	1064.62	1334.38	1347.84
P49593	Protein phosphatase 1F	1549.13	1345.39	1250.83	1288.47	1289.46
P49619	Diacylglycerol kinase gamma	357.945	387.151	336.019	413.966	428.112
P49641	Alpha-mannosidase 2x	220.854	213.274	262.28	194.228	242.213
P49662	Caspase-4	209.873	219.928	232.266	239.558	300.55
P49720	Proteasome subunit beta type-3	2541.81	2302.32	2282.28	2219.09	2408.44
P49721	Proteasome subunit beta type-2	1790.06	1992.16	1373.11	1988.43	1821.75
P49748	Very long-chain specific acyl-CoA dehydrogenase, mitochondrial	2160.26	2112.19	2476.73	2286.06	2102.82
P49753	Acyl-coenzyme A thioesterase 2, mitochondrial	72.1204	70.2348	164.481	79.769	77.2652
P49754	Vacuolar protein sorting-associated protein 41 homolog	82.3663	95.582	80.1078	105.62	112.267
P49755	Transmembrane emp24 domain-containing protein 10	1919.27	2081.86	2592.22	1864.59	2108.12
P49757	Protein numb homolog	138.97	186.804	218.607	237.018	229.166
P49758	Regulator of G-protein signaling 6	2148.31	2101.93	2199.21	2099.41	2172.73
P49768	Presenilin-1	678.756	664.353	1014.86	512.489	530.7
P49770	Translation initiation factor eIF-2B subunit beta	150.66	141.243	125.011	124.005	134.536
P49773	Histidine triad nucleotide-binding protein 1	698.489	628.805	772.704	610.134	618.496
P49789	Bis(5'-adenosyl)-triphosphatase	109.098	136.745	128.599	107.501	65.9178
P49795	Regulator of G-protein signaling 19	2143.13	1934.79	2118.13	2313.15	1703.42
P49810	Presenilin-2	46.0861	34.2588	32.6945	93.5608	52.0387
P49821	NADH dehydrogenase [ubiquinone] flavoprotein 1, mitochondrial	943.324	990.345	1076.39	766.746	614.466
P49840	Glycogen synthase kinase-3 alpha	75.0609	78.0895	75.2357	81.8125	115.502
P49841	Glycogen synthase kinase-3 beta	401.177	380.06	581.919	623.268	701.936
P49902	Cytosolic purine 5'-nucleotidase	515.805	481.816	492.071	499.314	539.663
P49903	Selenide, water dikinase 1	127.81	130.456	125.877	97.0569	129.347
P49908	Selenoprotein P	1756.9	1529.92	1529.17	1389.22	1069.96
P49913	Cathelicidin antimicrobial peptide	6020.21	5509.05	7300.98	5582.7	7165.83
P49914	5-formyltetrahydrofolate cyclo-ligase	190.715	130	194.872	119.562	107.361
P49915	GMP synthase [glutamine-hydrolyzing]	103.41	92.7798	126.317	109.663	105.15
P49959	Double-strand break repair protein MRE11	979.013	921.497	766.6	912.147	720.786
P49961	Ectonucleoside triphosphate diphosphohydrolase 1	686.222	623.871	800.537	478.536	577.397
P50053	Ketohexokinase	96.5297	54.2443	56.8299	83.3049	48.8106
P50148	Guanine nucleotide-binding protein G(q) subunit alpha	15767.5	13320	10525.9	17683.8	17534.5
P50151	Guanine nucleotide-binding protein G(I)/G(S)/G(O) subunit gamma-10	1685.16	1307.29	1553.39	1529.96	1304.61
P50213	Isocitrate dehydrogenase [NAD] subunit alpha, mitochondrial	853.987	889.329	821.266	1093.38	994.062
P50225	Sulfotransferase 1A1	2223.98	1906.68	2035.71	1946.14	1819
P50238	Cysteine-rich protein 1	475.679	441.662	604.832	414.824	517.653
P50336	Protoporphyrinogen oxidase	157.785	186.922	166.813	264.727	245.797
P50395	Rab GDP dissociation inhibitor beta	10125.5	8923.56	10636.9	9836.94	8788.95
P50402	Emerin	259.659	305.527	346.979	431.783	376.231
P50416	Carnitine O-palmitoyltransferase 1, liver isoform	3403.03	3390.06	4119.79	4145.85	4472.87
P50440	Glycine amidinotransferase, mitochondrial	362.775	431.642	398.468	622.874	313.575
P50443	Sulfate transporter	151.78	139.543	180.169	151.458	100.167
P50452	Serpin B8	1389.87	1579.73	1360.47	1402.52	1224.61
P50453	Serpin B9	1568.19	1296.65	1192.68	2342.15	2690.79
P50454	Serpin H1	1087.53	1009.66	951.964	1150.23	879.833
P50502	Hsc70-interacting protein	2891.08	2468.53	3686.11	2615.22	2600.8
P50552	Vasodilator-stimulated phosphoprotein	14153.4	13652.5	19852.1	16459.9	15351.5
P50570	Dynamin-2	2532.26	2509.09	2790.76	2912.71	2997.98
P50579	Methionine aminopeptidase 2	816.532	715.979	770.326	691.321	653.642
P50583	Bis(5'-nucleosyl)-tetraphosphatase [asymmetrical]	448.142	378.537	387.116	391.163	388.278
P50591	Tumor necrosis factor ligand superfamily member 10	142.21	118.613	137.217	135.404	84.8064
P50749	Ras association domain-containing protein 2	73.0233	128.389	73.817	52.2979	67.5236
P50851	Lipopolysaccharide-responsive and beige-like anchor protein	1936.38	1875.39	1544.22	1895.59	2460.44
P50876	E3 ubiquitin-protein ligase RNF144A	1113.79	1621.3	288.92	518.536	1700.94
P50895	Basal cell adhesion molecule	3145.86	2445.73	3718.63	2947.04	2415.66
P50897	Palmitoyl-protein thioesterase 1	51.3222	48.6504	50.2202	38.5872	52.5934
P50914	60S ribosomal protein L14	92.7262	129.357	171.979	130.283	173.826
P50990	T-complex protein 1 subunit theta	6845.68	6288.5	6690.36	7488.81	9380.51
P50991	T-complex protein 1 subunit delta	2893.39	3310.53	3575	4006.41	4603.15
P50995	Annexin A11	8620.56	7696.21	7544.72	5319.25	5510.09
P51114	Fragile X mental retardation syndrome-related protein 1	223.982	212.221	182.786	180.834	219.397
P51116	Fragile X mental retardation syndrome-related protein 2	60.775	37.167	50.7834	70.6406	41.6227
P51148	Ras-related protein Rab-5C	6228.41	6256.92	3316.61	4054.31	5188.11
P51149	Ras-related protein Rab-7a	31865.2	26755.7	26540.5	26628.3	27239.2
P51151	Ras-related protein Rab-9A	367.257	290.874	420.414	402.686	457.986
P51153	Ras-related protein Rab-13	1089.8	1101.05	1065.29	1337.4	1450.91
P51159	Ras-related protein Rab-27A	1422.48	1266.28	1380.26	1856.03	2017.46
P51178	1-phosphatidylinositol 4,5-bisphosphate phosphodiesterase delta-1	116.625	85.6687	191.72	98.9834	210.286
P51398	28S ribosomal protein S29, mitochondrial	97.7073	81.9042	68.4948	100.988	120.21
P51452	Dual specificity protein phosphatase 3	2968.07	2563.36	2986.2	3117.47	3460.11
P51553	Isocitrate dehydrogenase [NAD] subunit gamma, mitochondrial	532.79	548.281	450.624	587.244	482.646
P51570	Galactokinase	270.479	295.609	287.628	383.845	432.467
P51571	Translocon-associated protein subunit delta	1686.54	1450.12	2065.55	1782.69	2383.94
P51572	B-cell receptor-associated protein 31	801.001	813.664	851.601	738.689	994.866
P51575	P2X purinoceptor 1	1858.76	1631.22	1020.59	2581.15	2408.02
P51580	Thiopurine S-methyltransferase	230.478	289.553	254.127	279.473	338.127
P51606	N-acylglucosamine 2-epimerase	2241.95	1948.24	1750.11	1978	2074.85
P51610	Host cell factor 1	115.787	101.622	70.3887	89.4822	558.436
P51648	Fatty aldehyde dehydrogenase	246.945	235.803	242.89	249.367	270.461
P51649	Succinate-semialdehyde dehydrogenase, mitochondrial	166.892	202.315	192.725	216.047	186.985
P51659	Peroxisomal multifunctional enzyme type 2	729.241	792.315	946.011	781.299	846.673
P51665	26S proteasome non-ATPase regulatory subunit 7	439.03	504.35	372.607	638.975	806.936
P51674	Neuronal membrane glycoprotein M6-a	63.0243	69.4089	130.001	94.9533	123.187
P51679	C-C chemokine receptor type 4	1441.89	1418.23	2578.97	1431.29	1660.53
P51689	Arylsulfatase D	116.677	116.091	145.947	130.619	103.338
P51692	Signal transducer and activator of transcription 5B	2138.28	2274.29	2142.09	2387.53	2791.54
P51784	Ubiquitin carboxyl-terminal hydrolase 11	29.0666	26.0186	127.75	18.8323	75.3751
P51790	H(+)/Cl(-) exchange transporter 3	2323.97	1900.31	2457.76	2157.87	1992.95
P51793	H(+)/Cl(-) exchange transporter 4	506.743	502.452	500.014	481.978	340.486
P51797	Chloride transport protein 6	80.2155	66.4818	70.8153	60.8298	64.7417
P51798	H(+)/Cl(-) exchange transporter 7	258.897	267.111	262.07	201.853	188.953
P51805	Plexin-A3	45.3	43.0476	86.8235	34.9419	89.0053
P51808	Dynein light chain Tctex-type 3	159.207	70.9006	110.087	188.134	73.5851
P51809	Vesicle-associated membrane protein 7	1723.88	2177.28	2389.61	2054.81	2202.5
P51811	Membrane transport protein XK	450.214	292.053	370.864	406.482	369.264
P51812	Ribosomal protein S6 kinase alpha-3	460.124	445.682	366.31	586.655	490.279
P51817	cAMP-dependent protein kinase catalytic subunit PRKX	296.779	332.257	279.94	271.332	288.16
P51828	Adenylate cyclase type 7	113.224	141.379	99.7524	82.2635	80.8352
P51858	Hepatoma-derived growth factor	70.7542	69.2976	85.1236	120.983	80.4658
P51884	Lumican	253.668	193.049	213.122	311.12	247.078
P51959	Cyclin-G1	67.7501	24.5527	63.7777	57.8158	4.33799
P51970	NADH dehydrogenase [ubiquinone] 1 alpha subcomplex subunit 8	989.79	1011	1227.42	948.674	764.005
P51991	Heterogeneous nuclear ribonucleoprotein A3	122.574	146.966	144.76	123.134	127.634
P52209	6-phosphogluconate dehydrogenase, decarboxylating	8891.96	8390.19	7324.48	8430.11	8270.05
P52294	Importin subunit alpha-5	340.664	421.708	364.371	280.728	366.489
P52306	Rap1 GTPase-GDP dissociation stimulator 1	801.159	762.319	947.105	1017.25	1148.86
P52333	Tyrosine-protein kinase JAK3	78.9322	86.0752	63.7341	75.5368	100.713
P52429	Diacylglycerol kinase epsilon	78.5023	178.743	221.784	143.356	273.922
P52564	Dual specificity mitogen-activated protein kinase kinase 6	251.628	130.112	241.848	223.392	341.333
P52565	Rho GDP-dissociation inhibitor 1	2214.24	2152.1	6096.53	6780	6318.79
P52566	Rho GDP-dissociation inhibitor 2	9079.78	7791.71	7198.08	10862	10678
P52594	Arf-GAP domain and FG repeat-containing protein 1	130.325	165.944	120.473	189.084	158.532
P52597	Heterogeneous nuclear ribonucleoprotein F	246.479	155.926	223.97	223.494	208.276
P52630	Signal transducer and activator of transcription 2	93.6512	123.58	110.62	124.916	126.504
P52735	Guanine nucleotide exchange factor VAV2	71.9417	80.674	63.5604	60.3029	71.6785
P52758	2-iminobutanoate/2-iminopropanoate deaminase	225.878	209.488	407.382	226.878	157.681
P52788	Spermine synthase	255.859	258.592	291.184	276.161	367.866
P52789	Hexokinase-2	272.796	319.966	306.347	181.487	174.48
P52790	Hexokinase-3	276.735	256.431	214.139	245.824	145.239
P52815	39S ribosomal protein L12, mitochondrial	487.277	559.272	761.545	775.52	575.801
P52824	Diacylglycerol kinase theta	17.7889	30.92	12.9728	37.8977	50.0053
P52848	Bifunctional heparan sulfate N-deacetylase/N-sulfotransferase 1	17.0112	17.1364	29.0507	31.0881	28.2124
P52888	Thimet oligopeptidase	345.169	253.439	272.627	258.563	262.584
P52907	F-actin-capping protein subunit alpha-1	46776.1	41074.1	42503.6	43301.3	39753.3
P52943	Cysteine-rich protein 2	1730.41	1470.64	2500.1	1276.21	1727.48
P53004	Biliverdin reductase A	3292.99	3164.26	3124.24	2561.22	2926.06
P53007	Tricarboxylate transport protein, mitochondrial	1214.96	1334.88	1580.79	1427.11	1138.92
P53041	Serine/threonine-protein phosphatase 5	600.733	621.079	556.401	669.115	683.774
P53367	Arfaptin-1	891.289	780.007	732.296	1084.23	889.223
P53384	Cytosolic Fe-S cluster assembly factor NUBP1	34.8056	37.4292	19.8434	30.8099	28.6581
P53396	ATP-citrate synthase	3833.01	3796.13	3851.92	3186.45	3881.72
P53582	Methionine aminopeptidase 1	1175.24	1118.56	1094.01	1195	1162.38
P53597	Succinate--CoA ligase [ADP/GDP-forming] subunit alpha, mitochondrial	2227.34	2173.43	2095.29	2041.49	1457.43
P53602	Diphosphomevalonate decarboxylase	400.831	354.916	345.152	521.7	615.195
P53611	Geranylgeranyl transferase type-2 subunit beta	193.041	189.992	193.648	204.858	167.259
P53618	Coatomer subunit beta	1019.86	1093.38	976.076	1219.23	1662.44
P53621	Coatomer subunit alpha	1252.48	1228.47	832.53	1451.68	2023.67
P53634	Dipeptidyl peptidase 1	343.375	378.327	361.288	552.468	758.863
P53667	LIM domain kinase 1	118.056	133.91	116.656	91.3529	125.852
P53680	AP-2 complex subunit sigma	158.37	188.141	171.368	240.317	253.559
P53701	Cytochrome c-type heme lyase	162.212	130.534	198.119	175.328	166.301
P53778	Mitogen-activated protein kinase 12	81.4449	135.95	122.667	55.8088	41.4767
P53801	Pituitary tumor-transforming gene 1 protein-interacting protein	11291.8	10282	9968.85	11574.4	11501.1
P53814	Smoothelin	261.344	248.45	311.55	330.201	309.175
P53985	Monocarboxylate transporter 1	197.164	248.633	397.04	210.736	152.001
P53990	IST1 homolog	1196.88	1056.51	1330.22	1001.51	1180.53
P53992	Protein transport protein Sec24C	1133.33	1115.07	1166.91	869.429	1015.69
P54098	DNA polymerase subunit gamma-1	154.837	167.596	142.66	107.169	116.676
P54108	Cysteine-rich secretory protein 3	1129.53	1101.26	1091.01	728.851	928.323
P54136	Arginine--tRNA ligase, cytoplasmic	824.111	804.313	742.175	686.921	756.113
P54252	Ataxin-3	194.642	179.312	219.617	171.869	157.356
P54289	Voltage-dependent calcium channel subunit alpha-2/delta-1	84.6758	57.3165	64.6155	68.9073	46.4097
P54577	Tyrosine--tRNA ligase, cytoplasmic	1689.51	1818.61	2520.49	2189.02	2161.3
P54578	Ubiquitin carboxyl-terminal hydrolase 14	1076.54	1049.48	898.155	1568.7	1436.36
P54619	5'-AMP-activated protein kinase subunit gamma-1	1095.76	973.214	1010.33	916.244	1057.93
P54652	Heat shock-related 70 kDa protein 2	21811.7	19928.5	21121.3	21255.3	19307.6
P54687	Branched-chain-amino-acid aminotransferase, cytosolic	71.8065	88.232	155.133	80.8075	58.3547
P54709	Sodium/potassium-transporting ATPase subunit beta-3	3238.39	2817.71	3166.8	3352.8	2745.1
P54725	UV excision repair protein RAD23 homolog A	305.721	217.466	446.401	234.369	287.312
P54727	UV excision repair protein RAD23 homolog B	1904.54	1579.65	1117.15	1949.21	1755.82
P54760	Ephrin type-B receptor 4	235.816	200.414	346.791	217.225	256.307
P54802	Alpha-N-acetylglucosaminidase	240.154	230.566	223.315	222.073	275.172
P54803	Galactocerebrosidase	14.2435	90.2877	126.441	82.5179	107.484
P54819	Adenylate kinase 2, mitochondrial	1908.52	2083.02	2462.9	2172.9	1754.23
P54852	Epithelial membrane protein 3	122.954	91.0801	95.5718	137.266	86.224
P54886	Delta-1-pyrroline-5-carboxylate synthase	249.034	256.196	276.372	366.763	295.255
P54920	Alpha-soluble NSF attachment protein	16479.1	14693.9	19257.7	20471.5	24441.7
P54922	[Protein ADP-ribosylarginine] hydrolase	329.327	307.608	320.57	255.891	247.263
P55000	Secreted Ly-6/uPAR-related protein 1	55.0844	58.9124	39.2458	36.9678	23.7327
P55008	Allograft inflammatory factor 1	58.5465	62.5919	58.7345	94.3908	79.1451
P55010	Eukaryotic translation initiation factor 5	317.709	276.476	253.725	271.173	246.343
P55011	Solute carrier family 12 member 2	249.241	195.983	210.765	327.786	252.625
P55036	26S proteasome non-ATPase regulatory subunit 4	214.842	227.728	171.847	273.751	267.743
P55039	Developmentally-regulated GTP-binding protein 2	245.233	232.835	214.315	271.611	284.532
P55056	Apolipoprotein C-IV	1211.25	855.154	743.605	1192.09	746.361
P55058	Phospholipid transfer protein	207.794	189.236	241.925	151.975	148.924
P55060	Exportin-2	724.173	717.639	664.659	600.907	628.193
P55061	Bax inhibitor 1	48.175	82.5058	107.022	59.9516	67.4639
P55072	Transitional endoplasmic reticulum ATPase	12420.3	11073.2	12703.6	16189.8	14605.1
P55083	Microfibril-associated glycoprotein 4	241.008	113.568	125.038	125.789	69.0271
P55084	Trifunctional enzyme subunit beta, mitochondrial	6613.19	6893.69	7354.21	5970.62	5130.88
P55103	Inhibin beta C chain	82.6751	35.7189	68.2027	59.5335	8.92252
P55145	Mesencephalic astrocyte-derived neurotrophic factor	1679.09	1546.9	2528.81	2780.13	2768.15
P55160	Nck-associated protein 1-like	1662.23	1848.52	2013.48	2738.82	3694.43
P55196	Afadin	145.687	117.021	162.648	74.8716	161.671
P55209	Nucleosome assembly protein 1-like 1	5090.92	4176.78	3345.85	3776.18	2956.78
P55210	Caspase-7	58.3561	89.1856	44.1774	83.7495	95.5361
P55211	Caspase-9	179.579	140.997	216.192	123.72	270.555
P55212	Caspase-6	1055.75	1062.72	900.873	1081.94	987.131
[truncated: 3,638 more rows]

## Sheet: Supplementary Data 2
Supplementary Data 2. Identified proteins and relative intensity of HPSEV from serum samples
PG.ProteinGroups	PG.ProteinDescriptions	[1] H1_Sev_Slot1-10_1_949.d.PG.Quantity	[2] H2_Sev_Slot1-12_1_952.d.PG.Quantity	[3] H3_Sev_Slot1-14_1_957.d.PG.Quantity	[4] H4_Sev_Slot1-16_1_961.d.PG.Quantity	[5] H5_Sev_Slot1-18_1_964.d.PG.Quantity
A0A075B6H9	Immunoglobulin lambda variable 4-69	3339.59	1367.61	12884.3	2393.99	3788.24
A0A075B6I0	Immunoglobulin lambda variable 8-61	8531.74	3265.71	70766.4	16600.7	19258.7
A0A075B6I1	Immunoglobulin lambda variable 4-60	1044.46	470.781	6641.3	1155.11	1098.06
A0A075B6I4	Immunoglobulin lambda variable 10-54	78.1883	189.062	1090.7	141.93	489.998
A0A075B6I9	Immunoglobulin lambda variable 7-46	7150.36	4846.19	64113.5	7893.72	7712.55
A0A075B6J1	Immunoglobulin lambda variable 5-37	182.076	144.65	1025.49	128.566	90.8219
A0A075B6J9	Immunoglobulin lambda variable 2-18	6158.26	2684.66	22264.5	9460.05	6366.35
A0A075B6K2	Immunoglobulin lambda variable 3-12	750.017	368.653	195.147	178.45	411.154
A0A075B6K4	Immunoglobulin lambda variable 3-10	19034.1	13158.8	78305.5	11890.2	29949.8
A0A075B6K5	Immunoglobulin lambda variable 3-9	15350.8	5241.75	29096.4	9219.01	12330.9
A0A075B6K6	Immunoglobulin lambda variable 4-3	127.597	136.299	1282.23	189.859	261.158
A0A075B6P5;P01615	Immunoglobulin kappa variable 2-28;Immunoglobulin kappa variable 2D-28	5804.64	905.667	13201	6754.61	5508.92
A0A075B6Q5	Immunoglobulin heavy variable 3-64	7921.76	2345.18	16932.8	5087.33	5854.04
A0A075B6R2	Immunoglobulin heavy variable 4-4	1598.59	1221.75	10910.3	1537.74	3918.5
A0A075B6S2	Immunoglobulin kappa variable 2D-29	546.3	645.406	6025.43	908.106	1282.02
A0A075B6S4	Immunoglobulin kappa variable 1D-17	962.842	44.6685	16.3047	4.27698	290.885
A0A075B6S5	Immunoglobulin kappa variable 1-27	3281.89	1118.42	10925.4	1781.88	2086.67
A0A075B6S6	Immunoglobulin kappa variable 2D-30	1398.1	622.836	5784.26	665.81	1060
A0A087WSX0	Immunoglobulin lambda variable 5-45	3030.64	2197.4	13175.2	1853.95	3579.53
A0A087WSY4	Immunoglobulin heavy variable 4-30-2	193.549	232.724	1803.15	502.899	346.711
A0A087WSY6	Immunoglobulin kappa variable 3D-15	4527.79	1553.69	7761.45	5826.02	5047.97
A0A087WSZ0	Immunoglobulin kappa variable 1D-8	406.985	471.551	2627.45	500.509	649.708
A0A087WW87;P01614	Immunoglobulin kappa variable 2-40;Immunoglobulin kappa variable 2D-40	369.256	770.45	2075.92	672.928	477.276
A0A0A0MRZ9	Immunoglobulin lambda variable 5-52	421.71	130.583	840.181	85.5474	109.362
A0A0A0MS14	Immunoglobulin heavy variable 1-45	1360.82	1778.65	4118.18	1519.83	1855.61
A0A0A0MS15	Immunoglobulin heavy variable 3-49	9763.19	7726.8	50344.6	13012.1	9111.28
A0A0A0MT36	Immunoglobulin kappa variable 6D-21	5653.68	2283.97	16941.1	4050.86	4022.18
A0A0B4J1U3	Immunoglobulin lambda variable 1-36	1713.11	2052.59	5738.19	1097.13	1586.17
A0A0B4J1U7	Immunoglobulin heavy variable 6-1	4581.4	3250.05	19928	3666.39	5379.54
A0A0B4J1V0	Immunoglobulin heavy variable 3-15	11199.9	8209.26	59656.6	12683.8	14439
A0A0B4J1V1	Immunoglobulin heavy variable 3-21	1982.71	583.991	2328.91	511.915	732.623
A0A0B4J1V2	Immunoglobulin heavy variable 2-26	1128.09	1140.45	7567.02	1147.44	1478.02
A0A0B4J1V6	Immunoglobulin heavy variable 3-73	4754.67	1697.13	17265.5	4591.89	3612.3
A0A0B4J1X5	Immunoglobulin heavy variable 3-74	4795.39	2714.57	18229.1	4053.51	5382.29
A0A0B4J1X8	Immunoglobulin heavy variable 3-43	24452.4	5726.98	33489	25405	31462.6
A0A0B4J1Y8	Immunoglobulin lambda variable 9-49	568.595	358.655	4884.34	3164.24	1015.72
A0A0B4J1Y9	Immunoglobulin heavy variable 3-72	23993.1	15430.2	114023	26192	28757.5
A0A0B4J2D9;P0DP09	Immunoglobulin kappa variable 1D-13;Immunoglobulin kappa variable 1-13	692.8	1436.61	2700.77	2074.67	2499.28
A0A0B4J2H0	Immunoglobulin heavy variable 1-69D	234.257	137.919	1316.1	350.573	418.711
A0A0C4DH24	Immunoglobulin kappa variable 6-21	4562.45	3147.82	26157.5	7458.99	9384.58
A0A0C4DH25	Immunoglobulin kappa variable 3D-20	5282.79	323.467	2336.74	2658.41	2001.14
A0A0C4DH29	Immunoglobulin heavy variable 1-3	4910.27	2544.96	15513.1	4119.38	4797.58
A0A0C4DH31	Immunoglobulin heavy variable 1-18	2684.89	1740.62	12591.2	2330.18	3376.54
A0A0C4DH32	Immunoglobulin heavy variable 3-20	1006.77	589.131	3190.91	495.821	1005.29
A0A0C4DH33	Immunoglobulin heavy variable 1-24	128.893	109.964	532.967	117.898	193.761
A0A0C4DH34	Immunoglobulin heavy variable 4-28	2775.52	1518.56	20117.9	4336.55	4537.44
A0A0C4DH38	Immunoglobulin heavy variable 5-51	32386.8	27226.3	216449	42812.4	47145.6
A0A0C4DH39	Immunoglobulin heavy variable 1-58	145.015	106.609	963.131	169.33	427.093
A0A0C4DH41;P01825	Immunoglobulin heavy variable 4-61;Immunoglobulin heavy variable 4-59	80.8146	73.1306	1146.08	142.803	126.457
A0A0C4DH43	Immunoglobulin heavy variable 2-70D	372.975	548.661	2290.42	355.754	663.443
A0A0C4DH55	Immunoglobulin kappa variable 3D-7	62665.8	6520.19	507801	125440	65360.5
A0A0C4DH67	Immunoglobulin kappa variable 1-8	11387.9	6404.59	56826.6	9178.79	12444.5
A0A0C4DH68	Immunoglobulin kappa variable 2-24	18876.7	10054.1	89755.2	18434.1	24202
A0A0C4DH73;P01611	Immunoglobulin kappa variable 1-12;Immunoglobulin kappa variable 1D-12	12305.3	10465	71012.6	15014.6	14196.5
A0A0G2JMI3	Immunoglobulin heavy variable 1-69-2	124.562	155.633	1073.65	78.5137	376.673
A0A0G2JS06	Immunoglobulin lambda variable 5-39	970.767	341.546	5660.03	945.194	1631.62
A0A0J9YVY3	Immunoglobulin heavy variable 7-4-1	1078.24	594.156	3262.79	695.479	1299.97
A0A0J9YX35	Immunoglobulin heavy variable 3-64D	13853.9	7428.06	67194.2	13032.8	15683.8
A0A0J9YXX1	Immunoglobulin heavy variable 5-10-1	230.722	746.656	5271.8	310.427	596.202
A0A5B9;P01850	T-cell receptor beta-2 chain C region;T-cell receptor beta-1 chain C region	90.6655	80.122	124.262	96.8186	143.606
A0FGR8	Extended synaptotagmin-2	83.2376	56.6747	153.592	72.3596	154.233
A0M8Q6	Immunoglobulin lambda constant 7	1408.24	1163.48	7377.77	1268.64	1938.16
A1L3X0	Elongation of very long chain fatty acids protein 7	193.958	193.113	242.523	183.173	179.128
A1L4H1	Soluble scavenger receptor cysteine-rich domain-containing protein SSC5D	143.28	37.6319	394.275	54.0791	70.8671
A2NJV5	Immunoglobulin kappa variable 2-29	63973.4	20283.8	305261	62930.1	77777.5
A2RU67	Protein FAM234B	40.8274	75.7474	138.631	58.6822	104.697
A4D1P6	WD repeat-containing protein 91	44.0109	58.8776	225.547	71.0625	151.73
A5D8V6	Vacuolar protein sorting-associated protein 37C	101.137	63.4063	161.346	78.1868	144.997
A6NC98	Coiled-coil domain-containing protein 88B	23.7317	29.232	95.1579	26.9408	48.4035
A6ND91	Putative L-aspartate dehydrogenase	3880.19	2857.68	1125.22	3258.39	1824.75
A6NFX1	Major facilitator superfamily domain-containing protein 2B	180.461	143.807	291.618	272.48	267.456
A6NI79	Coiled-coil domain-containing protein 69	113.993	48.983	235.878	63.7679	41.9066
A6NMZ7	Collagen alpha-6(VI) chain	58.31	64.3696	376.06	88.3664	116.624
A8K7I4	Calcium-activated chloride channel regulator 1	57.1379	20.7843	121.424	220.848	622.561
A8MVS5	Protein HIDE1	264.076	322.874	844.217	451.121	479.659
B0I1T2	Unconventional myosin-Ig	278.636	258.323	242.961	292.947	280.792
B2RUZ4	Small integral membrane protein 1	334.066	569.93	516.989	303.435	524.148
B5ME19;Q99613	Eukaryotic translation initiation factor 3 subunit C-like protein;Eukaryotic translation initiation factor 3 subunit C	455.422	779.117	330.202	537.761	621.38
B6A8C7	T-cell-interacting, activating receptor on myeloid cells protein 1	269.055	74.3737	35.6877	61.5764	69.9428
B9A064	Immunoglobulin lambda-like polypeptide 5	97523.4	57772.9	367157	100644	112723
C9J7I0	UBAP1-MVB12-associated (UMA)-domain containing protein 1	67.0122	27.7994	139.961	40.7648	73.3899
L0R6Q1	SLC35A4 upstream open reading frame protein	105.394	100.498	98.4232	106.106	71.1993
O00151	PDZ and LIM domain protein 1	2598.68	5276.94	505.821	4472.54	4584.21
O00159	Unconventional myosin-Ic	130.122	167.257	85.809	229.123	222.059
O00160	Unconventional myosin-If	112.71	87.3511	86.1023	88.5321	71.6401
O00161	Synaptosomal-associated protein 23	1297.19	2076.93	674.01	1890.51	1803.21
O00182	Galectin-9	40.9255	68.0271	30.9471	33.6427	85.7186
O00186	Syntaxin-binding protein 3	398.42	505.053	309.767	478.485	470.383
O00187	Man0-binding lectin serine protease 2	1997.18	1024.8	6648.35	1386.84	2625.9
O00194	Ras-related protein Rab-27B	4291.02	5930.1	2575.27	8865.72	7659.06
O00203	AP-3 complex subunit beta-1	147.061	138.507	84.1251	71.3697	77.4599
O00231	26S proteasome non-ATPase regulatory subunit 11	61.787	89.3429	24.411	83.9651	77.2379
O00232	26S proteasome non-ATPase regulatory subunit 12	53.9007	48.577	55.3232	36.2542	51.0515
O00233	26S proteasome non-ATPase regulatory subunit 9	114.64	146.806	99.5018	163.215	145.069
O00244	Copper transport protein ATOX1	103.061	266.621	50.5143	141.744	181.667
O00264	Membrane-associated progesterone receptor component 1	978.222	2145	353.843	506.435	661.842
O00299	Chloride intracellular channel protein 1	3122.64	7684.72	1274.87	6159	5384.79
O00303	Eukaryotic translation initiation factor 3 subunit F	121.61	121.429	251.368	117.294	94.8446
O00391	Sulfhydryl oxidase 1	220.637	157.717	827.191	208.449	231.135
O00399	Dynactin subunit 6	42.6145	36.8955	63.0455	33.6123	47.9027
O00410	Importin-5	237.633	132.143	382.933	122.926	118.764
O00421	C-C chemokine receptor-like 2	70.356	50.8518	89.9915	42.1938	50.2204
O00429	Dynamin-1-like protein	313.574	334.164	303.258	417.81	475.664
O00453	Leukocyte-specific transcript 1 protein	201.795	209.655	270.603	241.621	155.709
O00478	Butyrophilin subfamily 3 member A3	125.186	191.082	95.578	187.357	163.35
O00483	Cytochrome c oxidase subunit NDUFA4	605.993	474.685	75.0299	520.103	416.573
O00499	Myc box-dependent-interacting protein 1	344.563	521.084	255.982	439.647	491.789
O00501	Claudin-5	533.251	883.264	1035.77	1009.14	1696.55
O00506	Serine/threonine-protein kinase 25	21.5882	61.8868	67.7556	67.8128	93.8363
O00522	Krev interaction trapped protein 1	67.9762	88.2934	66.3055	122.473	119.563
O00534	von Willebrand factor A domain-containing protein 5A	13.4722	70.1233	2856.29	61.7391	44.7099
O00560	Syntenin-1	1527.55	1884.81	5913.56	1754.53	2836.94
O00571	ATP-dependent RNA helicase DDX3X	87.1729	174.359	190.603	130.148	164.161
O00592	Podocalyxin	136.072	131.625	234.131	162.893	276.672
O00602	Ficolin-1	360.031	223.433	687.36	242.309	345.603
O00629	Importin subunit alpha-3	82.1591	73.195	95.5145	71.1356	62.8593
O00754	Lysosomal alpha-mannosidase	80.2165	116.218	96.6704	87.6367	66.8448
O14495	Phospholipid phosphatase 3	70.5271	132.431	114.186	93.9015	161.255
O14579	Coatomer subunit epsilon	128.565	143.795	263.206	164.497	135.377
O14617	AP-3 complex subunit delta-1	138.849	78.8931	69.7174	79.3514	110.987
O14656	Torsin-1A	190.505	157.145	150.557	170.401	139.456
O14662	Syntaxin-16	73.1951	121.52	356.323	73.0029	117.508
O14672	Disintegrin and metalloproteinase domain-containing protein 10	6946.28	8429.85	19607	15062.3	9382.33
O14683	Tumor protein p53-inducible protein 11	172.661	156.193	75.829	117.135	96.8735
O14735	CDP-diacylglycerol--inositol 3-phosphatidyltransferase	236.774	237.797	198.051	196.949	257.723
O14744	Protein arginine N-methyltransferase 5	104.374	98.7698	150.256	64.4904	88.1647
O14745	Na(+)/H(+) exchange regulatory cofactor NHE-RF1	664.341	1314.69	656.225	1102.33	967.142
O14773	Tripeptidyl-peptidase 1	448.082	235.437	514.885	420.554	396.259
O14786	Neuropilin-1	244.415	261.438	834.809	318.503	475.629
O14791	Apolipoprotein L1	40940.2	22723.9	149209	33079.2	40138.4
O14798	Tumor necrosis factor receptor superfamily member 10C	98.9293	99.9373	59.3921	30.7336	54.8285
O14817	Tetraspanin-4	392.016	475.965	949.624	449.753	752.877
O14818	Proteasome subunit alpha type-7	1199.68	371.149	926.173	527.907	471.006
O14828	Secretory carrier-associated membrane protein 3	316.843	247.023	670.964	182.02	300.701
O14880	Microsomal glutathione S-transferase 3	83.2133	86.3227	97.7133	216.882	60.9933
O14964	Hepatocyte growth factor-regulated tyrosine kinase substrate	88.4837	82.3615	191.742	126.515	233.201
O14980	Exportin-1	53.7829	155.208	90.837	81.0953	77.2245
O15031	Plexin-B2	317.818	623.99	191.513	511.653	403.142
O15117	FYN-binding protein 1	510.622	1057.29	137.425	913.976	1455.81
O15118	NPC intracellular cholesterol transporter 1	24.5109	44.1039	4.17178	38.1613	49.3615
O15121	Sphingolipid delta(4)-desaturase DES1	79.2539	96.8289	211.684	111.699	114.06
O15126	Secretory carrier-associated membrane protein 1	117.31	105.136	292.268	102.975	110.151
O15127	Secretory carrier-associated membrane protein 2	719.253	719.055	847.572	499.639	527.998
O15143	Actin-related protein 2/3 complex subunit 1B	4127.26	8681.05	897.302	8118.89	5066.45
O15144	Actin-related protein 2/3 complex subunit 2	3112.99	7411.41	601.721	5674.52	3720.1
O15145	Actin-related protein 2/3 complex subunit 3	2279.42	3874.66	483.04	4430.07	2655.16
O15162	Phospholipid scramblase 1	1160.77	834.07	1713.37	1393.13	1567.03
O15173	Membrane-associated progesterone receptor component 2	432.605	643.542	247.12	436.047	410.075
O15194	CTD small phosphatase-like protein	134.716	224.049	22.9086	188.158	173.222
O15204	ADAM DEC1	131.509	83.7072	263.476	86.5811	163.699
O15243	Leptin receptor gene-related protein	59.2679	64.7227	142.72	57.7534	106.52
O15247	Chloride intracellular channel protein 2	56.7623	211.632	118.196	224.913	220.292
O15258	Protein RER1	154.563	235.197	336.034	111.895	154.97
O15260	Surfeit locus protein 4	280.476	389.659	378.33	302.236	301.617
O15371	Eukaryotic translation initiation factor 3 subunit D	100.152	84.1426	119.777	61.6815	98.501
O15372	Eukaryotic translation initiation factor 3 subunit H	56.4998	31.138	61.3772	25.5848	33.303
O15389	Sialic acid-binding Ig-like lectin 5	412.859	338.052	180.987	155.788	121.485
O15400	Syntaxin-7	2730.26	5002.02	6892.8	3290.92	4541.07
O15427	Monocarboxylate transporter 4	269.815	181.567	229.225	346.791	242.861
O15431	High affinity copper uptake protein 1	174.19	295.821	233.022	192.075	266.892
O15439	Multidrug resistance-associated protein 4	3789.41	1169.87	13450.6	2881.98	3764.09
O15440	Multidrug resistance-associated protein 5	97.7517	116.602	268.972	98.3169	154.21
O15484	Calpain-5	78.3128	159.61	258.877	188.055	203.507
O15498	Synaptobrevin homolog YKT6	102.586	225.497	106.244	112.498	132.158
O15511	Actin-related protein 2/3 complex subunit 5	1897.01	1353.51	199.913	1938.13	1450.97
O15533	Tapasin	567.329	494.926	403.688	356.475	394.949
O15551	Claudin-3	58.6357	61.2953	35.3463	76.258	66.4455
O15554	Intermediate conductance calcium-activated potassium channel protein 4	65.5368	55.4838	187.61	49.5135	81.9395
O43149	Zinc finger ZZ-type and EF-hand domain-containing protein 1	71.2119	57.2088	85.3438	43.1378	61.8333
O43169	Cytochrome b5 type B	564.728	344.832	250.034	387.017	414.079
O43294	Transforming growth factor beta-1-induced transcript 1 protein	56.6344	273.344	33.2272	199.864	191.179
O43306	Adenylate cyclase type 6	593.553	762.145	1061.88	744.204	795.088
O43399	Tumor protein D54	27.7015	38.0963	121.869	31.7327	62.8072
O43451	Maltase-glucoamylase, intestinal	1068.94	724.759	810.7	735.942	595.145
O43488	Aflatoxin B1 aldehyde reductase member 2	582.063	498.815	127.566	582.419	722.968
O43491	Band 4.1-like protein 2	70.757	136.578	135.28	122.55	160.584
O43493	Trans-Golgi network integral membrane protein 2	50.5158	86.0259	78.0721	26.1039	33.4214
O43504	Ragulator complex protein LAMTOR5	95.9216	43.4505	180.166	78.5196	106.253
O43516	WAS/WASL-interacting protein family member 1	678.065	941.866	4166.86	717.117	338.621
O43566	Regulator of G-protein signaling 14	51.2056	56.2922	21.2924	48.1054	25.7966
O43583	Density-regulated protein	53.0266	85.7843	48.3307	61.5006	76.1755
O43633	Charged multivesicular body protein 2a	223.223	351.692	203.085	232.286	238.387
O43639	Cytoplasmic protein NCK2	277.623	966.651	112.267	542.88	526.097
O43657	Tetraspanin-6	86.8828	67.0023	166.821	92.047	120.183
O43665	Regulator of G-protein signaling 10	188.509	462.932	175.759	299.188	369.047
O43674	NADH dehydrogenase [ubiquinone] 1 beta subcomplex subunit 5, mitochondrial	302.451	457.974	241.374	585.494	377.016
O43681	ATPase ASNA1	155.844	270.563	108.926	252.832	250.854
O43707	Alpha-actinin-4	363.15	761.717	107.344	849.768	646.156
O43747	AP-1 complex subunit gamma-1	97.7448	201.067	139.58	103.954	134.511
O43752	Syntaxin-6	45.1141	88.4961	132.171	39.4849	79.1851
O43759	Synaptogyrin-1	243.306	179.736	2103.67	390.421	494.051
O43760	Synaptogyrin-2	248.092	208.701	609.101	185.826	300.414
O43813	LanC-like protein 1	122.16	360.597	81.4691	259.074	217.222
O43815	Striatin	8.98787	47.7699	476.636	20.4354	71.221
O43854	EGF-like repeat and discoidin I-like domain-containing protein 3	22.0856	49.5971	62.9221	38.8605	20.7143
O43865	S-adenosylhomocysteine hydrolase-like protein 1	62.6067	105.962	67.8786	99.9617	100.861
O43866	CD5 antigen-like	196062	108272	761379	163597	212874
O43914	TYRO protein tyrosine kinase-binding protein	246.723	138.363	279.798	122.784	131.089
O60229	Kalirin	146.751	215.94	46.3734	163.511	215.836
O60232	Sjoegren syndrome/scleroderma autoantigen 1	31.122	53.6192	315.136	32.9328	31.3461
O60234	Glia maturation factor gamma	380.655	1255.78	222.784	997.239	1001.4
O60262	Guanine nucleotide-binding protein G(I)/G(S)/G(O) subunit gamma-7	408.365	344.864	3344.24	680.419	873.113
O60331	Phosphatidylinositol 4-phosphate 5-kinase type-1 gamma	55.5904	108.347	74.8837	72.2832	91.9903
O60449	Lymphocyte antigen 75	88.1139	150.531	48.8362	143.198	95.73
O60486	Plexin-C1	90.2256	150.642	121.296	104.759	86.5351
O60488	Long-chain-fatty-acid--CoA ligase 4	201.07	222.341	575.308	183.265	221.501
O60493	Sorting nexin-3	84.3538	197.658	233.619	139.956	214.29
O60496	Docking protein 2	281.799	520.738	96.5724	535.973	532.125
O60499	Syntaxin-10	78.1648	40.2162	69.3621	40.1074	48.4671
O60508	Pre-mRNA-processing factor 17	41.8341	17.0106	64.9806	19.3107	30.7115
O60603	Toll-like receptor 2	70.8349	90.9456	68.3423	57.9945	67.3103
O60610	Protein diaphanous homolog 1	516.847	635.877	268.096	703.935	555.466
O60613	Selenoprotein F	135.664	212.782	149.404	126.783	141.788
O60635	Tetraspanin-1	130.602	244.241	1242.13	146.395	190.125
O60636	Tetraspanin-2	79.4367	108.899	138.66	118.385	94.2546
O60637	Tetraspanin-3	136.746	167.788	391.41	149.553	123.913
O60667	Fas apoptotic inhibitory molecule 3	133.315	88.5152	381.54	33.2929	150.469
O60669	Monocarboxylate transporter 2	82.8324	99.045	107.347	94.0955	88.6331
O60674	Tyrosine-protein kinase JAK2	39.2156	31.5137	34.9337	27.0864	50.0783
O60704	Protein-tyrosine sulfotransferase 2	59.5585	80.4388	134.115	29.6284	51.9624
O60716	Catenin delta-1	57.311	109.489	140.223	114.257	159.314
O60749	Sorting nexin-2	45.3196	96.6381	54.5595	98.999	131.983
O60762	Dolichol-phosphate mannosyltransferase subunit 1	218.951	237.961	120.255	164.032	240.561
O60763	General vesicular transport factor p115	54.3087	48.5158	213.628	40.2348	56.316
O60784	Target of Myb protein 1	119.125	162.2	163.977	107.899	137.884
O60814;P57053;P58876;P62807;Q5QNW6;Q93079;Q99877;Q99879;Q99880	Histone H2B type 1-K;Histone H2B type F-S;Histone H2B type 1-D;Histone H2B type 1-C/E/F/G/I;Histone H2B type 2-F;Histone H2B type 1-H;Histone H2B type 1-N;Histone H2B type 1-M;Histone H2B type 1-L	21174	12693.3	86280.7	25044.2	25861.7
O60831	PRA1 family protein 2	87.3781	117.095	219.757	57.0675	115.53
O60888	Protein CutA	211.431	498.321	292.281	400.796	268.774
O60895	Receptor activity-modifying protein 2	52.8258	176.84	299.437	107.507	104.751
O75015	Low affinity immunoglobulin gamma Fc region receptor III-B	397.312	245.581	552.079	312.966	152.235
O75022	Leukocyte immunoglobulin-like receptor subfamily B member 3	160.043	226.637	181.351	92.6168	83.9411
O75083	WD repeat-containing protein 1	8967.14	16599	2459.75	15099	14720.6
O75116	Rho-associated protein kinase 2	223.642	474.321	51.343	424.095	359.17
O75131	Copine-3	725.822	567.87	711.566	795.439	709.649
O75165	DnaJ homolog subfamily C member 13	130.679	168.751	251.311	125.37	109.741
O75223	Gamma-glutamylcyclotransferase	214.878	117.922	73.1183	146.504	113.503
O75298	Reticulon-2	85.6696	94.9016	122.382	115.844	151.54
O75326	Semaphorin-7A	212.105	521.726	434.494	407.713	509.282
O75340	Programmed cell death protein 6	1112.45	2009.65	1779.6	932.695	1033.09
O75347	Tubulin-specific chaperone A	121.746	285.172	17.1896	185.757	184.473
O75348	V-type proton ATPase subunit G 1	151.136	98.7958	103.978	142.498	128.204
O75351	Vacuolar protein sorting-associated protein 4B	152.746	244.882	256.556	144.09	309.761
O75352	Mannose-P-dolichol utilization defect 1 protein	484.488	499.701	224.827	416.975	352.417
O75367	Core histone macro-H2A.1	1574.08	502.276	883.152	566.264	1175.82
O75368	SH3 domain-binding glutamic acid-rich-like protein	675.643	1286.98	265.212	1058.36	1052.08
O75387	Large neutral amino acids transporter small subunit 3	57.467	185.145	397.971	141.294	220.93
O75390	Citrate synthase, mitochondrial	1945.27	1577.61	95.7361	1708.88	1048.49
O75396	Vesicle-trafficking protein SEC22b	356.355	391.263	400.024	251.559	293.637
O75431	Metaxin-2	111.848	104.62	48.5564	81.0469	39.4869
O75477	Erlin-1	534.497	470.014	620.742	302.846	269.425
O75508	Claudin-11	5.228	9.55655	25.3993	6.7119	46.7294
O75531	Barrier-to-autointegration factor	5023.79	1832.4	4125.55	3186.96	3690.16
O75533	Splicing factor 3B subunit 1	55.3875	180.968	122.438	18.8216	13.8255
O75558	Syntaxin-11	704.461	1350.04	286.761	1399.61	1270.99
O75563	Src kinase-associated phosphoprotein 2	1641.38	4049.42	948.425	3419.17	3392.83
O75592	E3 ubiquitin-protein ligase MYCBP2	56.3485	93.4568	369.776	62.5765	102.719
O75594	Peptidoglycan recognition protein 1	103.557	70.7479	73.0693	58.9572	62.1547
O75608	Acyl-protein thioesterase 1	264.062	929.532	249.2	391.366	277.658
O75636	Ficolin-3	7642.59	3572.93	44224.3	6339.56	23106.9
O75663	TIP41-like protein	73.7231	112.231	333.729	74.4844	89.1426
O75695	Protein XRP2	370.932	674.138	252.174	531.727	466.78
O75716	Serine/threonine-protein kinase 16	17.6236	43.4741	7.99965	27.7368	18.1766
O75787	Renin receptor	74.9127	39.7364	146.933	46.5519	51.4162
O75821	Eukaryotic translation initiation factor 3 subunit G	118.016	74.2437	105.575	41.2391	54.942
O75832	26S proteasome non-ATPase regulatory subunit 10	24.3289	81.4135	6.13173	29.9836	37.7137
O75844	CAAX prenyl protease 1 homolog	142.079	288.226	133.777	108.539	174.112
O75874	Isocitrate dehydrogenase [NADP] cytoplasmic	221.406	521.225	46.0012	250.337	227.787
O75882	Attractin	32.3801	69.5562	43.7862	60.1391	65.6718
O75888	Tumor necrosis factor ligand superfamily member 13	190.971	41.2544	180.069	72.0932	111.527
O75915	PRA1 family protein 3	310.465	1014.75	1750.19	1573.11	1728.52
O75923	Dysferlin	1003.74	1147.45	1066.67	681.594	757.716
O75935	Dynactin subunit 3	275.064	224.478	339.533	162.073	170.126
O75954	Tetraspanin-9	1225.11	1417.21	1841	1814.01	1985.19
O75955	Flotillin-1	1064.17	1374.46	1654.13	1035.2	1308.13
O76074	cGMP-specific 3',5'-cyclic phosphodiesterase	253.246	371.813	182.718	364.641	375.21
O76094	Signal recognition particle subunit SRP72	59.907	34.5134	63.379	26.9317	30.6539
O94776	Metastasis-associated protein MTA2	4.00904	11.9095	4.20972	4.40112	20.851
O94804	Serine/threonine-protein kinase 10	139.362	190.666	149.581	211.651	273.859
O94886	CSC1-like protein 1	717.556	906.829	543.305	709.129	564.291
O94905	Erlin-2	446.497	132.216	300.562	205.069	236.66
O94915	Protein furry homolog-like	38.7483	65.7306	212.823	44.2431	77.3921
O94919	Endonuclease domain-containing 1 protein	531.889	308.608	489.775	634.046	593.793
O94973	AP-2 complex subunit alpha-2	82.4488	104.075	173.151	63.0877	126.309
O94979	Protein transport protein Sec31A	43.5968	85.7594	111.133	53.4603	47.619
O95084	Serine protease 23	43.5787	13.8854	356.392	89.2697	82.6964
O95159	Zinc finger protein-like 1	34.1663	15.5689	34.7127	22.0545	29.1338
O95164	Ubiquitin-like protein 3	77.2996	160.233	108.924	118.667	103.495
O95166	Gamma-aminobutyric acid receptor-associated protein	37.7753	12.7536	34.4115	35.3243	88.8796
O95183	Vesicle-associated membrane protein 5	175.716	247.394	533.29	306.538	369.043
O95197	Reticulon-3	1325.87	909.197	1826.54	748.706	678.054
O95210	Starch-binding domain-containing protein 1	137.585	121.457	90.4411	50.6421	56.9452
O95292	Vesicle-associated membrane protein-associated protein B/C	99.0181	119.591	197.755	57.9459	81.6499
O95295	SNARE-associated protein Snapin	30.47	33.4348	16.1405	27.1191	35.6844
O95297	Myelin protein zero-like protein 1	97.866	118.816	126.136	104.189	137.076
O95298	NADH dehydrogenase [ubiquinone] 1 subunit C2	114.086	106.3	22.5813	98.8046	104.05
O95336	6-phosphogluconolactonase	182.441	456.85	93.5697	335.799	234.77
O95372	Acyl-protein thioesterase 2	39.24	185.648	66.4711	48.3365	57.3511
O95433	Activator of 90 kDa heat shock protein ATPase homolog 1	36.087	37.525	470.127	36.6226	22.6082
O95445	Apolipoprotein M	342.245	134.002	490.645	169.447	170.803
O95466	Formin-like protein 1	256.081	265.593	340.373	271.206	175.642
O95497	Pantetheinase	229.853	179.131	126.897	144.248	157.558
O95498	Vascular non-inflammatory molecule 2	613.422	570.392	390.053	442.52	297.797
O95562	Vesicle transport protein SFT2B	180.746	176.982	367.136	160.736	225.859
O95573	Long-chain-fatty-acid--CoA ligase 3	110.318	199.099	176.481	112.218	149.773
O95674	Phosphatidate cytidylyltransferase 2	214.485	215.153	96.6661	164.808	185.741
O95716	Ras-related protein Rab-3D	299.165	307.247	298.844	266.327	179.421
O95721	Synaptosomal-associated protein 29	132.807	166.776	101.893	153.468	172.804
O95747	Serine/threonine-protein kinase OSR1	72.9787	148.127	87.1161	174.413	136.291
O95772	STARD3 N-terminal-like protein	147.163	118.232	445.055	183.165	359.18
O95782	AP-2 complex subunit alpha-1	150.57	246.537	200.314	224.178	229.326
O95810	Caveolae-associated protein 2	571.981	610.21	377.546	566.641	791.283
O95816	BAG family molecular chaperone regulator 2	40.341	57.7609	165.887	56.0152	106.657
O95819	Mitogen-activated protein kinase kinase kinase kinase 4	151.539	176.527	153.936	315.066	282.847
O95825	Quinone oxidoreductase-like protein 1	44.978	94.0434	33.6286	73.2666	100.225
O95831	Apoptosis-inducing factor 1, mitochondrial	186.708	195.432	90.9897	207.503	227.702
O95834	Echinoderm microtubule-associated protein-like 2	124.084	262.888	170.972	246.263	157.778
O95857	Tetraspanin-13	37.6789	73.017	221.176	68.5737	79.9725
O95858	Tetraspanin-15	252.232	440.225	432.93	416.835	338.696
O95865	N(G),N(G)-dimethylarginine dimethylaminohydrolase 2	272.529	596.676	183.055	546.767	633.683
O95866	Megakaryocyte and platelet inhibitory receptor G6b	5453.57	10372.3	4943.29	8347.1	7872.19
O95870	Protein ABHD16A	426.639	406.743	181.712	430.673	438.574
O95976	Immunoglobulin superfamily member 6	96.793	76.9227	145.599	104.181	55.1516
O95977	Sphingosine 1-phosphate receptor 4	26.1338	45.3863	65.9949	47.3959	32.8561
O95980	Reversion-inducing cysteine-rich protein with Kazal motifs	80.878	82.0472	60.6694	80.4301	88.2666
O96011	Peroxisomal membrane protein 11B	225.606	222.756	158.131	138.697	150.862
P00167	Cytochrome b5	215.747	1433.54	544.776	72.7931	86.1306
P00325	Alcohol dehydrogenase 1B	201.397	2128.71	61.7904	71.5046	39.82
P00338	L-lactate dehydrogenase A chain	3591.21	5900.29	744.564	6140.19	3737.01
P00352	Retinal dehydrogenase 1	294.214	1105.87	489.939	664.762	395.005
P00387	NADH-cytochrome b5 reductase 3	2420.71	2331.51	1175.61	2306.97	2366.69
P00390	Glutathione reductase, mitochondrial	203.14	434.228	124.087	320.566	251.247
P00403	Cytochrome c oxidase subunit 2	876.688	482.141	99.1126	726.893	512.547
P00441	Superoxide dismutase [Cu-Zn]	256.067	222.168	37.539	267.879	269.181
P00450	Ceruloplasmin	68540.6	19200.6	68473.6	26960.3	21106.3
P00451	Coagulation factor VIII	728.61	714.939	690.973	558.494	567.771
P00488	Coagulation factor XIII A chain	6160.86	8820.64	1283.15	7612.74	4851.52
P00491	Purine nucleoside phosphorylase	1038.61	2041.43	468.255	2233.59	1479.64
P00492	Hypoxanthine-guanine phosphoribosyltransferase	147.641	370.168	132.722	360.228	281.36
P00558	Phosphoglycerate kinase 1	1002.24	2046.99	294.723	1879.07	1412.99
P00568	Adenylate kinase isoenzyme 1	268.387	416.716	122.277	679.304	483.555
P00734	Prothrombin	15325.2	9004.92	41367	10838.1	17323.9
P00736	Complement C1r subcomponent	105534	88374.4	503014	124534	105365
P00738	Haptoglobin	61206.2	21325.2	280560	49689.6	87897.7
P00739	Haptoglobin-related protein	42529.4	27787.1	214822	40613.2	60182.4
P00740	Coagulation factor IX	2677.89	1436.41	5547.86	1951.12	3565.5
P00742	Coagulation factor X	913.166	570.342	675.828	666.28	730.176
P00746	Complement factor D	203.835	145.87	407.13	146.879	161.541
P00747	Plasminogen	1578.54	1374.62	5333.87	1238.37	1961.14
P00748	Coagulation factor XII	598.272	295.017	1176.03	509.015	177.501
P00751	Complement factor B	595.118	703.926	1220.64	574.196	624.13
P00846	ATP synthase subunit a	165.574	33.4959	80.5059	426.342	155.692
P00915	Carbonic anhydrase 1	4679.44	11543.9	3645.12	14008.1	7412.99
P00918	Carbonic anhydrase 2	835.076	2224.35	555.481	2477.17	1560.53
P00966	Argininosuccinate synthase	98.7077	905.169	74.3593	57.3766	97.7999
P01008	Antithrombin-III	2727.51	1445.71	6516.2	1764.68	2740.96
P01009	Alpha-1-antitrypsin	2401.64	2704.48	4717.34	2714.71	1932.09
P01011	Alpha-1-antichymotrypsin	2344.8	2296.2	5012.22	1717.13	1383.59
P01019	Angiotensinogen	1660.21	1622.55	14415	2517.65	3634.92
P01023	Alpha-2-macroglobulin	123662	32724.5	533325	109184	205987
P01024	Complement C3	91916.9	56584.6	288941	105274	123839
P01031	Complement C5	5116.63	6278.5	25237.7	7254.43	6463.61
P01033	Metalloproteinase inhibitor 1	77.3475	60.3355	82.7832	83.9038	74.5489
P01034	Cystatin-C	72.7137	74.2671	294.094	143.94	113.759
P01040	Cystatin-A	173.659	17.0021	146.569	41.507	38.9296
P01042	Kininogen-1	29921.1	7179.7	35090.8	8688.99	16122.9
P01111	GTPase NRas	230.844	756.02	653.179	632.201	574.445
P01112	GTPase HRas	118.008	294.317	147.222	170.573	223.525
P01116	GTPase KRas	998.396	1630.55	1091.84	1962.25	1892.22
P01127	Platelet-derived growth factor subunit B	555.074	211.2	622.572	220.73	376.607
P01137	Transforming growth factor beta-1	1501.61	992.715	1326.31	1058.94	1177.41
P01344	Insulin-like growth factor II	497.615	89.5285	233.371	226.859	79.706
P01591	Immunoglobulin J chain	142380	64581.7	389823	119758	127900
P01593;P01594	Immunoglobulin kappa variable 1D-33;Immunoglobulin kappa variable 1-33	7208.87	10278	71557.9	16306	19083.2
P01597;P04432	Immunoglobulin kappa variable 1-39;Immunoglobulin kappa variable 1D-39	4178.5	964.234	21360.2	2001.64	5155.36
P01599	Immunoglobulin kappa variable 1-17	9925.35	4448.87	47282.8	9487.94	8507.83
P01601	Immunoglobulin kappa variable 1D-16	2967.84	3524.47	30431.7	5655.46	5307.68
P01602	Immunoglobulin kappa variable 1-5	38317.5	12571.1	171165	42015.9	44095.5
P01619	Immunoglobulin kappa variable 3-20	54883.3	22274.1	200283	53398	46002.7
P01699	Immunoglobulin lambda variable 1-44	214.722	140.556	915.033	129.57	193.798
P01700	Immunoglobulin lambda variable 1-47	27763.6	29059.7	125301	51025.3	48163.7
P01701	Immunoglobulin lambda variable 1-51	22268.5	12569.9	115652	17139.4	23997.6
P01703	Immunoglobulin lambda variable 1-40	11737.1	5446.88	46014.2	8668.57	14701
P01704	Immunoglobulin lambda variable 2-14	10209.7	2369.34	56967.9	4048.71	9414.71
P01705	Immunoglobulin lambda variable 2-23	269.646	118.689	3923.04	1035.1	1190.92
P01706	Immunoglobulin lambda variable 2-11	1271.26	629.984	7061.5	1418.62	1249.37
P01709	Immunoglobulin lambda variable 2-8	8178.2	1021.05	39357.2	6082.33	8254.77
P01714	Immunoglobulin lambda variable 3-19	4867.76	8977.26	62732.2	5248.19	13284.2
P01715	Immunoglobulin lambda variable 3-1	1906.46	1627.93	13724.9	1988.51	2582.8
P01717	Immunoglobulin lambda variable 3-25	16082.7	10686.5	69792.2	11744.5	20519.8
P01718	Immunoglobulin lambda variable 3-27	2381.13	904.261	7387.16	1696.19	1796.29
P01721	Immunoglobulin lambda variable 6-57	823.424	711.05	4733.99	1046.12	1283.56
P01732	T-cell surface glycoprotein CD8 alpha chain	48.2204	37.8242	113.9	54.4361	82.9387
P01742	Immunoglobulin heavy variable 1-69	9855.35	4499.69	50717.2	13869.5	16391
P01743	Immunoglobulin heavy variable 1-46	3547.51	2826.16	16666	3392.39	4325.2
P01762	Immunoglobulin heavy variable 3-11	378.696	410.737	1791.55	573.345	753.825
P01763	Immunoglobulin heavy variable 3-48	637.016	1843	19399.1	2984.71	2141.58
P01764	Immunoglobulin heavy variable 3-23	7090.19	3658.18	20753.9	5951.99	6815.52
P01766	Immunoglobulin heavy variable 3-13	6066.43	5486.31	63908.8	7349.35	9865.37
P01767	Immunoglobulin heavy variable 3-53	3350.13	1342.41	13943.6	3055.99	3414.46
P01768;P0DP03	Immunoglobulin heavy variable 3-30;Immunoglobulin heavy variable 3-30-5	47844.1	16967.8	14544	9604.62	5789.45
P01772	Immunoglobulin heavy variable 3-33	36.5244	181.237	3763.13	368.353	394.336
P01780	Immunoglobulin heavy variable 3-7	6707.12	4662.55	46464.9	10253.7	9985.16
P01782	Immunoglobulin heavy variable 3-9	81681.7	39486.9	324918	75670.9	94581.8
P01814	Immunoglobulin heavy variable 2-70	278.704	188.803	2371.91	345.712	475.828
P01817	Immunoglobulin heavy variable 2-5	3882.49	3923.83	30636.9	5463.01	7071.49
P01833	Polymeric immunoglobulin receptor	4744.11	3548.83	29726.4	5238.25	7468.03
P01834	Immunoglobulin kappa constant	484170	240163	1.59193e+06	556410	509678
P01857	Immunoglobulin heavy constant gamma 1	76721.6	57754.2	141802	38385	44080
P01859	Immunoglobulin heavy constant gamma 2	43689.4	31683.7	101163	39725.8	48090.2
P01860	Immunoglobulin heavy constant gamma 3	78872.9	36882.4	254442	71748.7	74575.4
P01861	Immunoglobulin heavy constant gamma 4	1418.97	1599.72	4219.64	1659.44	1710.78
P01871	Immunoglobulin heavy constant mu	420437	154911	1.28087e+06	367105	391380
P01876	Immunoglobulin heavy constant alpha 1	102984	58917.7	436275	101170	130777
P01877	Immunoglobulin heavy constant alpha 2	30997.4	17441.6	113246	34962.7	45206
P01880	Immunoglobulin heavy constant delta	821.358	798.648	2591.72	452.635	367.169
P01892	HLA class I histocompatibility antigen, A-2 alpha chain	2534.8	5409.65	1992.85	3565.53	2267.57
P01903	HLA class II histocompatibility antigen, DR alpha chain	633.206	1034.79	1341.08	865.04	1375.84
P02042	Hemoglobin subunit delta	25603	27848.2	8538.48	70957.1	36419.8
P02100	Hemoglobin subunit epsilon	640.498	1487.08	728.255	2497.33	1518.76
P02533	Keratin, type I cytoskeletal 14	9094.6	1245.68	9868.2	2541.17	3213.08
P02538	Keratin, type II cytoskeletal 6A	9172.2	1344.31	11940.8	2785.88	3358.72
P02549	Spectrin alpha chain, erythrocytic 1	553.871	1129.17	328.697	1001.72	1059.7
P02647	Apolipoprotein A-I	230513	140079	762140	199410	237938
P02649	Apolipoprotein E	34411.6	10397.8	69583	22786.8	17806.7
P02652	Apolipoprotein A-II	24266.3	13683.1	64451	16988.3	20420.6
P02654	Apolipoprotein C-I	15807.8	9581.26	24237.2	11457	13274
P02655	Apolipoprotein C-II	9417.78	1377.91	7977.35	7187.51	3719.11
P02656	Apolipoprotein C-III	3008.59	910.112	2145.2	3248.88	661.225
P02671	Fibrinogen alpha chain	8305.86	700.23	4202.25	750.32	1779.33
P02675	Fibrinogen beta chain	9060.83	4433.52	8027.68	3593.82	9404.09
P02679	Fibrinogen gamma chain	8688	4001.98	6579.59	2689.68	8429.15
P02686	Myelin basic protein	94.7625	114.582	65.0405	126.306	158.378
P02724	Glycophorin-A	19.4795	41.982	4.76967	24.1496	16.7955
P02730	Band 3 anion transport protein	23573	58330.4	25533.5	64678.5	34336.7
P02741	C-reactive protein	123.148	93.0729	509.51	152.855	75.9025
P02743	Serum amyloid P-component	536.558	285.049	554.468	548.005	401.384
P02745	Complement C1q subcomponent subunit A	63229.6	44303.5	288271	59661.3	52995.4
P02746	Complement C1q subcomponent subunit B	274356	176423	932284	247586	220994
P02747	Complement C1q subcomponent subunit C	117532	75414.8	504351	114520	98230.2
P02748	Complement component C9	24953.1	15192.8	91626.5	31432.3	20916.6
P02749	Beta-2-glycoprotein 1	2433.91	1877.4	1584.22	2044.28	1443.06
P02750	Leucine-rich alpha-2-glycoprotein	92.7558	42.7008	48.983	40.5643	115.728
P02751	Fibronectin	82294.3	20008.9	37504.4	21178.9	25717.7
P02753	Retinol-binding protein 4	332.437	247.589	724.108	213.87	363.133
P02760	Protein AMBP	5260.25	2657.56	15987.3	2847.66	4274.68
P02763	Alpha-1-acid glycoprotein 1	1354.19	1255.77	911.583	814.291	581.044
P02765	Alpha-2-HS-glycoprotein	4107.28	2628.85	15585	3219.5	2253.96
P02766	Transthyretin	672.086	432.93	1448.96	493.454	321.625
P02768	Serum albumin	58577.8	59236.1	91195.6	55436.5	35562.6
P02774	Vitamin D-binding protein	1401.1	1904.98	1030.43	1436.57	613.444
P02775	Platelet basic protein	7296.91	2222.64	10738.3	1957.57	2877.81
P02776	Platelet factor 4	160637	42039.8	179106	36514.8	59486.9
P02786	Transferrin receptor protein 1	9387.21	20449.8	83035.4	18307.4	29959.7
P02787	Serotransferrin	7051.36	16475.9	30460.3	10832.1	13149.6
P02788	Lactotransferrin	129781	31445.5	107461	48663.5	42786.5
P02790	Hemopexin	2651.73	2302.64	2746.19	2511.93	1435.94
P02792	Ferritin light chain	239.219	174.676	608.331	162.11	552.34
P02794	Ferritin heavy chain	71.9749	30.5914	183.77	44.6202	181.324
P02795	Metallothionein-2	3.12122	57.9516	1	1.80063	1.91529
P03950	Angiogenin	440.191	111.622	397.802	127.262	82.2533
P03951	Coagulation factor XI	9108.1	1170.5	3603.66	1610.9	2776.31
P03952	Plasma kallikrein	3807.2	1358.61	8962.46	2624.04	4411.09
P03973	Antileukoproteinase	351.371	42.9832	273.469	67.0047	132.604
P04003	C4b-binding protein alpha chain	60447	21198.8	148493	43074.6	30115.6
P04004	Vitronectin	35742.2	23528.2	89625.5	24787	28345.6
P04040	Catalase	3107.45	4798.89	1669.56	4816.59	3906.71
P04062	Glucosylceramidase	103.027	35.8784	91.1113	31.6226	73.3176
P04070	Vitamin K-dependent protein C	32.4996	25.1477	46.3087	18.7354	18.4339
P04075	Fructose-bisphosphate aldolase A	4536.44	7177.18	882.917	7883.28	5293.19
P04080	Cystatin-B	123.363	149.817	77.4989	138.219	91.4673
P04083	Annexin A1	2555.61	1785.85	400.727	2266.89	2008.5
P04114	Apolipoprotein B-100	5029.06	4547.48	27794.4	5233.46	3173.52
P04156	Major prion protein	126.435	95.2878	205.721	119.833	139.808
P04179	Superoxide dismutase [Mn], mitochondrial	1941.35	2173.44	466.523	1572.98	1008.15
P04180	Phosphatidylcholine-sterol acyltransferase	53.8854	28.5659	346.615	40.0224	110.177
P04196	Histidine-rich glycoprotein	25620.5	10250	19056.7	7253.5	9504.62
P04211	Immunoglobulin lambda variable 7-43	24019.4	15169.9	145603	27247.9	30205.9
P04217	Alpha-1B-glycoprotein	364.391	778.044	952.708	554.377	377.444
P04233	HLA class II histocompatibility antigen gamma chain	85.5742	105.812	137.258	61.1108	91.3898
P04234	T-cell surface glycoprotein CD3 delta chain	70.5706	66.1067	68.6459	84.4031	97.8841
P04259	Keratin, type II cytoskeletal 6B	1268.78	216.728	11095.8	12624.7	3144.71
P04264	Keratin, type II cytoskeletal 1	43761.9	5228.27	28128.5	16561.7	8377.42
P04275	von Willebrand factor	2048.61	1901.26	12345.8	1794.2	3394.02
P04278	Sex hormone-binding globulin	105.522	98.1148	423.2	62.0282	74.4867
P04406	Glyceraldehyde-3-phosphate dehydrogenase	6908.97	4740.77	2417	8933.15	7354.22
P04424	Argininosuccinate lyase	108.966	620.424	42.5347	137.237	119.727
P04430	Immunoglobulin kappa variable 1-16	10678.1	8669.67	43052.3	10931.4	14373.5
P04433	Immunoglobulin kappa variable 3-11	22437.3	9799.59	90224.2	33317.9	29054.8
P04439	HLA class I histocompatibility antigen, A-3 alpha chain	63.6903	50.8153	359.059	152.691	346.678
P04632	Calpain small subunit 1	437.349	1133.18	433.959	1188.77	749.189
P04745;P04746;P19961	Alpha-amylase 1;Pancreatic alpha-amylase;Alpha-amylase 2B	17.5197	2.06879	7.75833	7.06368	33.0724
P04792	Heat shock protein beta-1	348.166	730.409	384.691	507.989	696.387
P04839	Cytochrome b-245 heavy chain	2592.22	1715.54	1177.45	1969.17	1436.26
P04843	Dolichyl-diphosphooligosaccharide--protein glycosyltransferase subunit 1	863.511	1061.76	453.019	994.52	1058.9
P04844	Dolichyl-diphosphooligosaccharide--protein glycosyltransferase subunit 2	741.117	591.247	341.939	582.591	593.006
P04899	Guanine nucleotide-binding protein G(i) subunit alpha-2	7244.29	11952.4	4666.25	9425.36	8078.31
P04908;Q7L7L0;Q93077	Histone H2A type 1-B/E;Histone H2A type 3;Histone H2A type 1-C	125418	37551.3	153187	71176.5	79027.1
P04921	Glycophorin-C	466.988	659.24	1265.68	583.517	757.404
P05023	Sodium/potassium-transporting ATPase subunit alpha-1	1886.36	3650.53	3164.7	3358.91	3235
P05026	Sodium/potassium-transporting ATPase subunit beta-1	147.312	172.696	302.359	248.852	344.561
P05067	Amyloid-beta A4 protein	829.685	322.401	1543.42	211.19	486.08
P05089	Arginase-1	360.661	705.944	230.55	111.563	109.816
P05090	Apolipoprotein D	5997.64	4052.87	10267.5	2734.91	2885.67
P05106	Integrin beta-3	35866.4	30975.2	21306.2	56455.2	44439
P05107	Integrin beta-2	6287.82	5960.56	4019.33	4426.14	4337.83
P05109	Protein S100-A8	19307.1	17741.2	10942.7	13827.6	10489.6
P05154	Plasma serine protease inhibitor	81.4672	81.5482	66.6621	50.2304	75.3703
P05155	Plasma protease C1 inhibitor	912.599	229.096	1049.47	741.661	342.826
P05156	Complement factor I	223.295	116.663	344.13	133.024	133.217
P05160	Coagulation factor XIII B chain	792.677	133.327	181.05	198.264	40.7693
P05164	Myeloperoxidase	71735.5	37927	124150	45251.4	27777.1
P05165	Propionyl-CoA carboxylase alpha chain, mitochondrial	32.2915	37.2555	398.043	34.0261	40.2006
P05181	Cytochrome P450 2E1	132.662	506.033	53.4993	28.5308	56.6749
P05186	Alkaline phosphatase, tissue-nonspecific isozyme	277.679	350.491	884.428	279.925	364.405
P05362	Intercellular adhesion molecule 1	1253.27	3065.74	4028.09	2735.11	5400.3
P05386	60S acidic ribosomal protein P1	314.308	573.078	1164.67	1057.1	722.512
P05387	60S acidic ribosomal protein P2	123.232	63.8539	110.891	103.467	156.011
P05452	Tetranectin	144.102	83.9032	831.415	81.8244	73.903
P05534	HLA class I histocompatibility antigen, A-24 alpha chain	740.084	628.96	322.09	401.09	423.716
P05543	Thyroxine-binding globulin	47.0026	49.3385	65.6692	37.0187	30.5063
P05546	Heparin cofactor 2	1419.01	901.659	7322.84	1270.95	1723.47
P05556	Integrin beta-1	5840.38	11173.2	4610.76	9811.56	8382.37
P05771	Protein kinase C beta type	334.628	671.854	229.794	817.653	529.232
P06127	T-cell surface glycoprotein CD5	85.0347	73.5313	192.637	67.8389	82.9765
P06132	Uroporphyrinogen decarboxylase	380.416	535.939	268.627	574.686	361.221
P06213	Insulin receptor	26.6681	66.9413	68.1132	52.4597	68.015
P06239	Tyrosine-protein kinase Lck	35.6745	34.8306	52.4407	47.5072	45.797
P06241	Tyrosine-protein kinase Fyn	274.672	542.894	186.369	407.35	370.114
P06310	Immunoglobulin kappa variable 2-30	2189.67	364.082	2915.58	533.475	445.326
P06312	Immunoglobulin kappa variable 4-1	30042.1	19086.2	146696	25391.2	34758.1
P06331	Immunoglobulin heavy variable 4-34	19418.2	10315.2	61793	16513	16986
P06396	Gelsolin	10665.9	10362.9	11815.3	13953.9	11282.7
P06576	ATP synthase subunit beta, mitochondrial	1909.84	1774.37	287.156	2124.47	1860.47
P06681	Complement C2	379.433	209.592	484.542	310.396	170.197
P06702	Protein S100-A9	9046.3	9776.7	5715.08	7073.74	5400.79
P06703	Protein S100-A6	1442.28	897.839	1320.5	1681.95	1242.42
P06727	Apolipoprotein A-IV	7069.67	4295.48	17456.8	5615.37	4181.73
P06729	T-cell surface antigen CD2	37.391	31.1145	52.0713	5.4083	20.3706
P06733	Alpha-enolase	3851.35	6749.09	861.476	5755	4128.64
P06737	Glycogen phosphorylase, liver form	357.191	366.638	332.907	379.459	250.07
P06744	Glucose-6-phosphate isomerase	990.191	1865.32	308.408	1243.41	875.709
P06748	Nucleophosmin	179.655	69.044	227.222	58.8541	50.0663
P06753	Tropomyosin alpha-3 chain	6638.12	1790.24	1643.56	10826.6	10913.1
P06756	Integrin alpha-V	180.685	280.422	202.241	212.757	280.398
P06858	Lipoprotein lipase	73.6412	46.7973	154.863	46.9193	55.2164
P06865	Beta-hexosaminidase subunit alpha	162.389	116.178	180.903	118.853	99.1712
P07099	Epoxide hydrolase 1	596.78	3222.81	372.237	297.678	315.991
P07108	Acyl-CoA-binding protein	316.047	1647.69	205.47	260.343	264.943
P07195	L-lactate dehydrogenase B chain	2051.76	3243.27	828.348	5596.62	3627.48
P07204	Thrombomodulin	282.542	501.461	491.545	381.159	719.435
P07225	Vitamin K-dependent protein S	9543.82	4604.54	21219.2	6726.72	5552.29
P07237	Protein disulfide-isomerase	1781.46	2350.8	1015.35	1572.85	1569.5
P07305	Histone H1.0	84.7795	50.2942	236.23	36.3734	237.369
P07332	Tyrosine-protein kinase Fes/Fps	40.9498	46.6416	34.4699	82.858	38.2614
P07339	Cathepsin D	405.119	147.156	296.397	208.792	200.562
P07355	Annexin A2	1038.77	1472.14	1240.8	1784.75	1977.3
P07357	Complement component C8 alpha chain	3420.49	3272.81	13725.5	4805.2	3609.29
P07358	Complement component C8 beta chain	4933.7	3801.66	17908.9	5497.87	4589.79
P07359	Platelet glycoprotein Ib alpha chain	4284.06	8489.83	1822.15	10534.4	7688.44
P07360	Complement component C8 gamma chain	2330.08	1394.73	9259.99	2179.34	1827.01
P07384	Calpain-1 catalytic subunit	1489.16	2762.17	785.295	2194.22	1706.9
P07437	Tubulin beta chain	1690.07	888.254	839.417	1754.27	2469.42
P07476	Involucrin	226.02	91.4862	190.264	115.08	60.3707
P07477	Trypsin-1	1063.28	126.905	383.472	82.563	435.544
P07585	Decorin	172.436	85.7004	223.798	36.6675	88.0491
P07602	Prosaposin	982.353	273.17	469.922	950.154	602.174
P07686	Beta-hexosaminidase subunit beta	339.369	84.8309	334.734	105.474	168.574
P07737	Profilin-1	23770.2	15261.4	10337.8	22279.5	29822.9
P07738	Bisphosphoglycerate mutase	232.589	550.528	121.706	630.34	255.495
P07741	Adenine phosphoribosyltransferase	312.861	284.165	123.192	217.619	402.783
P07766	T-cell surface glycoprotein CD3 epsilon chain	30.9867	25.8314	21.668	9.90403	31.7552
P07814	Bifunctional glutamate/proline--tRNA ligase	94.3519	128.112	135.861	102.73	98.2892
P07858	Cathepsin B	87.0125	71.5559	218.895	70.6715	102.656
P07900	Heat shock protein HSP 90-alpha	834.748	1337.49	372.053	1296.49	996.92
P07910	Heterogeneous nuclear ribonucleoproteins C1/C2	181.564	583.989	5.65954	8.72937	310.798
P07919	Cytochrome b-c1 complex subunit 6, mitochondrial	500.999	348.497	130.334	382.256	315.89
P07947	Tyrosine-protein kinase Yes	768.6	1052.78	376.247	1762.89	1469.59
P07948	Tyrosine-protein kinase Lyn	766.122	2873.35	841.826	2275.65	2089.8
P07951	Tropomyosin beta chain	2357.57	4782.8	644.686	4067.67	4615.12
P07996	Thrombospondin-1	24271.7	8882.43	31659	17940.9	5970.72
P08069	Insulin-like growth factor 1 receptor	95.8454	91.8809	215.758	124.095	116.299
P08133	Annexin A6	1747.25	1415.62	595.813	1893.79	1178.09
P08134	Rho-related GTP-binding protein RhoC	3086.46	2329.17	2505.72	4044.4	4329.54
P08174	Complement decay-accelerating factor	893.175	1440.91	764.188	1663.72	1482.9
P08185	Corticosteroid-binding globulin	48.6552	50.2422	133.18	140.17	110.601
P08195	4F2 cell-surface antigen heavy chain	491.083	818.725	2037.05	657.152	1032.52
P08238	Heat shock protein HSP 90-beta	1227.89	1297	623.45	1344.11	1203.07
P08246	Neutrophil elastase	3522.19	1381.71	717.402	588.923	1842.52
P08263	Glutathione S-transferase A1	617.683	4539.44	132.638	12.2016	44.1729
P08311	Cathepsin G	1616.14	321.111	2439.54	1058.83	1321
P08319	Alcohol dehydrogenase 4	151.808	3631.67	51.1405	28.3545	16.8036
P08397	Porphobilinogen deaminase	25.06	63.4522	89.2374	79.0701	63.1878
P08473	Neprilysin	469.607	323.989	488.297	309.693	504.201
P08493	Matrix Gla protein	1004.5	99.1512	1161.66	279.783	282.566
P08514	Integrin alpha-IIb	46122.7	65853.6	26887.8	64099.6	54378.5
P08519	Apolipoprotein(a)	1601.21	699.911	2285.33	1005.32	1756.6
P08567	Pleckstrin	7797.43	15324.4	3438.51	16418.3	12582.1
P08571	Monocyte differentiation antigen CD14	698.773	529.234	1628.63	521.788	867.159
P08575	Receptor-type tyrosine-protein phosphatase C	6707.92	7222.95	3959.76	6885.58	5416.1
P08603	Complement factor H	3199.84	1553.47	4771.48	2426.3	2099.32
P08631	Tyrosine-protein kinase HCK	881.454	1239.94	724.929	1111.93	1038.25
P08637	Low affinity immunoglobulin gamma Fc region receptor III-A	1704.37	840.563	1303.97	1236.22	1032.23
P08648	Integrin alpha-5	277.744	436.754	167.934	416.363	384.028
P08670	Vimentin	524.559	324.928	880.33	223.936	434.614
P08697	Alpha-2-antiplasmin	4761.61	2349.36	7516.47	2041.03	2887.52
P08709	Coagulation factor VII	138.093	82.4073	384.024	97.702	126.672
P08754	Guanine nucleotide-binding protein G(k) subunit alpha	504.584	329.801	302.629	508.153	381.012
P08758	Annexin A5	1076.43	1532.68	1205.22	1542.81	1167.09
P08779	Keratin, type I cytoskeletal 16	835.444	122.584	588.064	205.047	394.705
P08865	40S ribosomal protein SA	264.848	245.742	131.236	267.408	267.911
P08962	CD63 antigen	2473.56	1749.24	4461.62	2442.92	2405.42
P09104	Gamma-enolase	2720.99	3948.48	1223.22	3802.33	2606.13
P09172	Dopamine beta-hydroxylase	205.667	103.964	478.603	112.922	110.891
P09211	Glutathione S-transferase P	807.552	1186.83	291.524	1324.63	1089.94
P09326	CD48 antigen	201.302	290.545	181.813	192.304	120.312
P09327	Villin-1	150.333	236.226	31.0952	248.181	323.667
P09382	Galectin-1	154.267	187.194	338.565	260.945	300.558
P09417	Dihydropteridine reductase	92.951	177.147	226.644	188.513	117.589
P09429	High mobility group protein B1	181.521	67.214	223.539	95.6529	124.191
P09486	SPARC	138.435	158.943	153.663	89.2491	107.438
P09488	Glutathione S-transferase Mu 1	141.872	529.494	30.5395	125.481	82.8091
P09493	Tropomyosin alpha-1 chain	416.056	1041.04	147.669	818.037	705.365
P09496	Clathrin light chain A	544.966	590.72	354.898	1138.9	2720.01
P09497	Clathrin light chain B	108.947	116.128	60.3293	104.807	114.56
P09525	Annexin A4	1552.45	1701.27	2026.52	1275.26	947.48
P09543	2',3'-cyclic-nucleotide 3'-phosphodiesterase	236.144	456.459	168.546	345.86	392.861
P09564	T-cell antigen CD7	69.1185	81.0553	150.621	87.6922	84.1255
P09668	Pro-cathepsin H	58.8511	15.2758	100.057	47.017	18.1383
P09769	Tyrosine-protein kinase Fgr	403.511	370.516	390.27	413.515	264.745
P09871	Complement C1s subcomponent	139454	101452	575403	163485	125271
P09917	Arachidonate 5-lipoxygenase	395.101	292.591	279.584	341.077	290.689
P09960	Leukotriene A-4 hydrolase	160.128	251.187	161.628	471.015	243.463
P09972	Fructose-bisphosphate aldolase C	288.483	420.293	119.313	393.189	313.596
P0C0L4	Complement C4-A	100226	35960.7	177470	74792.9	57973.1
P0C0L5	Complement C4-B	16654	10482.2	43081.2	16112.4	11065.4
P0C0S5;Q71UI9	Histone H2A.Z;Histone H2A.V	2244.32	683.681	1649.32	1259.26	1650.17
P0C0S8;P20671;Q16777;Q6FI13;Q96KK5;Q99878;Q9BTM1	Histone H2A type 1;Histone H2A type 1-D;Histone H2A type 2-C;Histone H2A type 2-A;Histone H2A type 1-H;Histone H2A type 1-J;Histone H2A.J	17612	5376.93	16311.3	5447.42	9034.32
P0C2W1	F-box/SPRY domain-containing protein 1	63.2403	95.7329	62.8984	9.55837	84.8711
P0CG39	POTE ankyrin domain family member J	199.658	611.213	5079.2	681.549	499.418
P0DJI8	Serum amyloid A-1 protein	227.174	90.72	362.771	141.163	136.427
P0DMM9;P0DMN0	Sulfotransferase 1A3;Sulfotransferase 1A4	79.5459	144.837	34.2549	90.749	112.33
P0DMV8;P0DMV9	Heat shock 70 kDa protein 1A;Heat shock 70 kDa protein 1B	7229.44	15397.1	8841.2	9875.03	9996.82
P0DOY2	Immunoglobulin lambda constant 2	552742	314631	1886624	522249	548326
P0DP01	Immunoglobulin heavy variable 1-8	1792.04	1205.86	10779.9	1591.74	2664.5
P0DP02	Immunoglobulin heavy variable 3-30-3	133215	68248.9	522617	156125	149359
P0DP08	Immunoglobulin heavy variable 4-38-2	177.529	272.797	2449.91	652.57	416.529
P0DP23;P0DP24;P0DP25	Calmodulin-1;Calmodulin-2;Calmodulin-3	2498.14	5187.56	1813.82	4144.85	3954.56
P10114	Ras-related protein Rap-2a	1564.25	1273.11	1532.4	2702.39	2345.9
P10124	Serglycin	19599.8	5664.11	13966.7	1720.62	5995.94
P10153	Non-secretory ribonuclease	330.825	236.904	220.58	148.944	172.184
P10155	60 kDa SS-A/Ro ribonucleoprotein	49.573	52.8015	73.5004	63.3397	124.641
P10301	Ras-related protein R-Ras	406.527	1041.34	371.253	920.664	925.652
P10321	HLA class I histocompatibility antigen, Cw-7 alpha chain	52.9631	103.08	110.454	42.3505	45.0174
P10412	Histone H1.4	1083.63	1007.29	691.486	182.944	4187.7
P10586	Receptor-type tyrosine-protein phosphatase F	26.4288	38.6009	73.4444	45.2489	49.98
P10599	Thioredoxin	391.698	638.434	172.399	618.519	516.574
P10619	Lysosomal protective protein	197.522	215.159	211.343	199.602	179.883
P10620	Microsomal glutathione S-transferase 1	204.444	75.6221	224.291	102.958	131.565
P10635	Cytochrome P450 2D6	138.261	6110.57	72.979	216.241	40.502
P10643	Complement component C7	3701.86	3768.07	17651.8	5374.98	4023.57
P10644	cAMP-dependent protein kinase type I-alpha regulatory subunit	559.896	1509.27	390.648	1334.93	1086.31
P10646	Tissue factor pathway inhibitor	371.617	172.442	237.049	147.506	223.552
P10720	Platelet factor 4 variant	162519	56814.3	400352	97920.5	134572
P10768	S-formylglutathione hydrolase	175.728	458.026	88.9806	285.399	222.756
P10809	60 kDa heat shock protein, mitochondrial	434.623	347.316	181.27	341.277	359.422
P10909	Clusterin	18827.8	17296.3	82099.7	21026.8	19261.9
P11021	Endoplasmic reticulum chaperone BiP	1459.75	2291.76	835.988	1552.99	1534.28
P11049	Leukocyte antigen CD37	241.208	326.714	628.697	416.771	305.957
P11117	Lysosomal acid phosphatase	117.855	286.153	238.588	177.944	256.321
P11142	Heat shock cognate 71 kDa protein	6527.54	11549.4	8198.11	9246.98	9184.8
P11166	Solute carrier family 2, facilitated glucose transporter member 1	11678	8245.86	5373.23	30667.1	19123.7
P11169	Solute carrier family 2, facilitated glucose transporter member 3	10333.3	10981.2	3649.14	12871.9	9352.62
P11171	Protein 4.1	1610.54	4105.09	1242.21	4750.65	3225.5
P11215	Integrin alpha-M	9201.4	7459.57	3857.17	5355.85	4463.64
P11216	Glycogen phosphorylase, brain form	563.581	706.017	130.997	693.617	606.661
P11217	Glycogen phosphorylase, muscle form	387.956	302.18	257.972	359.098	323.442
P11226	Mannose-binding protein C	1425.78	887.468	12998.8	1636.27	2812.5
P11233	Ras-related protein Ral-A	137.2	201.542	176.325	215.204	196.239
P11234	Ras-related protein Ral-B	521.713	768.578	239.51	1019.14	796.596
P11277	Spectrin beta chain, erythrocytic	612.42	1573.43	423.971	1194.93	1293.5
P11279	Lysosome-associated membrane glycoprotein 1	224.587	219.172	437.922	216.692	196.051
P11310	Medium-chain specific acyl-CoA dehydrogenase, mitochondrial	189.718	280.423	51.4551	278.53	228.74
P11387	DNA topoisomerase 1	182.829	76.2139	302.973	63.3815	137.951
P11413	Glucose-6-phosphate 1-dehydrogenase	483.369	1002.48	138.08	690.123	587.388
P11441	Ubiquitin-like protein 4A	3.08114	20.5734	27.9309	38.3365	18.8234
P11509	Cytochrome P450 2A6	43.535	1106.39	17.8828	33.5891	337.115
P11586	C-1-tetrahydrofolate synthase, cytoplasmic	114.403	233.28	42.6095	185.535	207.857
P11597	Cholesteryl ester transfer protein	263.108	132.511	1156.06	225.594	310.67
P11678	Eosinophil peroxidase	8951.02	2145.38	5692.36	3747.97	5091.64
P11717	Cation-independent mannose-6-phosphate receptor	559.338	424.57	659.809	351.074	514.179
P11766	Alcohol dehydrogenase class-3	313.274	654.29	82.3924	502.087	373.695
P11836	B-lymphocyte antigen CD20	164.447	188.922	202.79	214.351	139.588
P11940	Polyadenylate-binding protein 1	431.145	293.628	572.442	463.657	398.869
P12109	Collagen alpha-1(VI) chain	794.267	385.553	983.863	330.028	386.276
P12110	Collagen alpha-2(VI) chain	1394.44	688.378	1451.97	488.468	506.724
P12111	Collagen alpha-3(VI) chain	1793.17	688.752	1779.05	652.848	668.884
P12236	ADP/ATP translocase 3	2959.89	3528.07	254.035	2614.45	1948.83
P12259	Coagulation factor V	29212.2	38532.7	26643.1	35479.2	31985.3
P12268	Inosine-5'-monophosphate dehydrogenase 2	26.4312	44.4638	160.224	43.5294	48.8441
P12273	Prolactin-inducible protein	226.72	49.688	96.3172	64.1755	75.5883
P12318	Low affinity immunoglobulin gamma Fc region receptor II-a	760.142	846.352	636.75	1040.69	687.803
P12429	Annexin A3	4968	6659.56	4828.01	5764.86	3714.96
P12532	Creatine kinase U-type, mitochondrial	284.11	143.906	838.362	431.783	31.911
P12724	Eosinophil cationic protein	1121.29	282.681	946.391	250.611	500.68
P12814	Alpha-actinin-1	14013.3	34803.6	1852.28	25291.1	19929.9
P12821	Angiotensin-converting enzyme	524.084	1145.76	1247.73	1203.54	1706.25
P12829	Myosin light chain 4	172.534	63.1473	153.457	76.2156	176.806
P12830	Cadherin-1	351.037	84.2097	101.154	120.818	99.5121
P12838	Neutrophil defensin 4	190.09	53.4334	161.309	72.1769	59.8361
P12931	Proto-oncogene tyrosine-protein kinase Src	1486.68	4639.09	787.549	4346.83	3844.89
P12956	X-ray repair cross-complementing protein 6	849.657	303.926	757.439	260.625	151.856
P13010	X-ray repair cross-complementing protein 5	1142.89	519.084	1086.01	258.988	189.895
P13164	Interferon-induced transmembrane protein 1	1559.04	2674.59	3393.51	2355.47	3459.88
P13224	Platelet glycoprotein Ib beta chain	54145.2	85918.1	19168.4	91900.5	73998.6
P13473	Lysosome-associated membrane glycoprotein 2	382.381	513.438	582.902	560.42	454.372
P13489	Ribonuclease inhibitor	144.063	218.619	104.853	307.113	234.973
P13497	Bone morphogenetic protein 1	153.435	62.1784	120.039	29.2836	40.5587
P13498	Cytochrome b-245 light chain	5002.05	2740.16	1464.81	2665.73	2172.8
P13501	C-C motif chemokine 5	1167.75	497.974	943.674	624.226	583.742
P13591	Neural cell adhesion molecule 1	733.007	395.076	1066.68	433.691	354.376
P13598	Intercellular adhesion molecule 2	889.717	1047.14	392.713	1443.44	1433.05
P13611	Versican core protein	2487.53	819.546	2987.92	808.334	615.742
P13612	Integrin alpha-4	280.632	257.013	625.183	305.67	504.106
P13639	Elongation factor 2	171.641	388.904	180.42	254.115	258.545
P13645	Keratin, type I cytoskeletal 10	23223.4	2662.9	21514.1	5645.73	7793.23
P13647	Keratin, type II cytoskeletal 5	2162.37	279.638	2098.74	1106.65	584.615
P13667	Protein disulfide-isomerase A4	158.678	138.833	106.236	161.125	151.63
P13671	Complement component C6	4850.47	4512.12	20130.8	6725.97	5819.96
P13688	Carcinoembryonic antigen-related cell adhesion molecule 1	1503.39	406.463	590.986	531.62	678.701
P13716	Delta-aminolevulinic acid dehydratase	741.751	1269.66	951.337	1376.18	1040.69
P13727	Bone marrow proteoglycan	613.135	400.751	1065.65	688.5	1301.23
P13746	HLA class I histocompatibility antigen, A-11 alpha chain	119.783	186.448	70.6812	243.606	94.7478
P13747	HLA class I histocompatibility antigen, alpha chain E	171.82	476.744	89.027	317.31	258.91
P13760	HLA class II histocompatibility antigen, DRB1-4 beta chain	153.728	240.273	212.821	171.501	137.094
P13761	HLA class II histocompatibility antigen, DRB1-7 beta chain	202.624	401.89	328.021	496.469	567.406
P13796	Plastin-2	940.301	1302.12	335.55	1296.53	765.835
P13797	Plastin-3	278.021	542.987	107.85	581.906	409.592
P13798	Acylamino-acid-releasing enzyme	134.914	236.252	183.895	224.422	98.9944
P13807	Glycogen [starch] synthase, muscle	76.7731	111.798	353.136	92.0442	96.1529
P13861	cAMP-dependent protein kinase type II-alpha regulatory subunit	41.5005	34.2106	35.814	39.4998	28.205
P13987	CD59 glycoprotein	1744.72	3166.72	2832.44	2930.62	3476.52
P14151	L-selectin	88.8992	61.576	215.033	90.5754	76.9291
P14174	Macrophage migration inhibitory factor	2204.42	8305.98	1374.14	4274.77	3728.13
P14209	CD99 antigen	49.7529	140.208	120.519	213.24	222.1
P14314	Glucosidase 2 subunit beta	745.194	933.482	235.598	673.298	564.397
P14317	Hematopoietic lineage cell-specific protein	139.509	246.342	76.3997	181.997	174.223
P14324	Farnesyl pyrophosphate synthase	108.947	221.123	77.4619	198.68	120.347
P14384	Carboxypeptidase M	72.5007	97.6295	127.417	145.93	74.4673
P14406	Cytochrome c oxidase subunit 7A2, mitochondrial	656.357	621.425	108.598	553.136	485.343
P14415	Sodium/potassium-transporting ATPase subunit beta-2	45.1877	64.7472	128.542	83.8111	91.8813
P14543	Nidogen-1	114.645	69.1821	118.517	53.7532	84.7913
P14555	Phospholipase A2, membrane associated	239.02	45.6524	178.714	37.2389	74.9779
P14598	Neutrophil cytosol factor 1	183.494	160.902	85.7237	165.804	131.86
P14618	Pyruvate kinase PKM	4265.89	9085.13	2169.3	8560.46	7928.44
P14625	Endoplasmin	1472.35	2392.29	706.269	1666.28	1527.71
P14672	Solute carrier family 2, facilitated glucose transporter member 4	102.899	193.996	385.263	110.601	239.821
P14678;P63162	Small nuclear ribonucleoprotein-associated proteins B and B';Small nuclear ribonucleoprotein-associated protein N	256.759	122.327	581.908	91.2173	197.155
P14770	Platelet glycoprotein IX	15079	25830.8	5131.41	25335.1	22177.6
P14780	Matrix metalloproteinase-9	2016.26	1724.39	384.256	1155.44	731.177
P14854	Cytochrome c oxidase subunit 6B1	725.269	663.383	42.6894	479.485	439.638
P14868	Aspartate--tRNA ligase, cytoplasmic	66.909	104.535	54.7573	106.249	119.805
P14923	Junction plakoglobin	184.579	54.052	95.7685	174.262	93.4198
P15090	Fatty acid-binding protein, adipocyte	240.957	427.594	217.792	462.454	626.037
P15104	Glutamine synthetase	45.3656	131.48	141.244	52.8172	72.8597
P15144	Aminopeptidase N	1458.92	898.316	3433.78	494.12	723.687
P15153	Ras-related C3 botulinum toxin substrate 2	1033.72	1856.7	985.08	1446.2	1444.56
P15169	Carboxypeptidase N catalytic chain	152.729	32.3685	153.972	81.8414	65.2048
P15260	Interferon gamma receptor 1	25.7275	27.9163	119.577	32.6725	21.9339
P15289	Arylsulfatase A	103.304	60.7519	68.5443	74.3832	37.3989
P15291	Beta-1,4-galactosyltransferase 1	47.2747	66.6604	67.1512	41.4093	8.94318
P15311	Ezrin	277.991	363.661	324.385	469.384	457.355
P15374	Ubiquitin carboxyl-terminal hydrolase isozyme L3	70.3072	131.286	191.496	80.0551	73.1491
P15509	Granulocyte-macrophage colony-stimulating factor receptor subunit alpha	23.7663	14.3464	20.0425	14.9032	17.1372
P15529	Membrane cofactor protein	208.626	249.13	257.004	229.727	304.157
P15586	N-acetylglucosamine-6-sulfatase	123.836	111.483	67.6142	62.4339	61.2382
P15735	Phosphorylase b kinase gamma catalytic chain, liver/testis isoform	55.2558	50.346	109.759	57.9408	51.2904
P15814	Immunoglobulin lambda-like polypeptide 1	22389.1	1929.84	12431.5	14595.1	5361.13
P15880	40S ribosomal protein S2	48.6661	18.3786	146.518	25.359	32.8741
P15924	Desmoplakin	304.698	35.1524	202.197	262.223	63.553
P15941	Mucin-1	87.0379	108.744	209.725	150.686	67.6514
P16035	Metalloproteinase inhibitor 2	58.8268	34.1973	2.58356	34.9194	14.4081
P16050	Arachidonate 15-lipoxygenase	202.56	140.801	382.185	227.316	274.454
P16070	CD44 antigen	652.107	754.349	1968.8	647.707	1000.15
P16109	P-selectin	1075.33	1043.44	1042.62	1104.25	1092.12
P16112	Aggrecan core protein	183.439	56.1262	162.554	75.6081	48.4504
P16150	Leukosialin	601.61	678.671	666.798	638.388	957.677
P16152	Carbonyl reductase [NADPH] 1	163.549	1051.14	293.748	180.817	160.471
P16157	Ankyrin-1	1122.65	4566.16	1651.48	3494.77	2820.82
P16188	HLA class I histocompatibility antigen, A-30 alpha chain	328.191	285.759	223.684	470.667	633.57
P16189	HLA class I histocompatibility antigen, A-31 alpha chain	85.4008	47.2429	72.3619	162.113	158.168
P16278	Beta-galactosidase	214.451	178.325	121.144	187.916	187.845
P16284	Platelet endothelial cell adhesion molecule	5323.65	9130.78	3603.04	8777.08	8225.62
P16401	Histone H1.5	1990.64	633.728	2063.11	956.805	8955.92
P16402	Histone H1.3	1081.91	297.789	208.74	291.108	5269.76
P16403	Histone H1.2	3830.86	1281.66	3885.1	1296.04	10715.5
P16435	NADPH--cytochrome P450 reductase	212.924	741.524	178.675	157.416	143.648
P16452	Erythrocyte membrane protein band 4.2	1691.71	6187.29	1539.03	3964.91	2922.62
P16615	Sarcoplasmic/endoplasmic reticulum calcium ATPase 2	631.728	672.001	312.852	648.656	702.16
P16671	Platelet glycoprotein 4	9611.82	23487.1	17887.7	24872.5	26344.7
P16989	Y-box-binding protein 3	37.4851	15.3485	84.102	20.7716	56.6
P17050	Alpha-N-acetylgalactosaminidase	120.237	87.7166	223.24	114.428	62.1558
P17174	Aspartate aminotransferase, cytoplasmic	197.567	264.129	76.4195	271.218	217.107
P17213	Bactericidal permeability-increasing protein	2293.47	1248.72	2912.83	1065.33	1271.42
P17252	Protein kinase C alpha type	248.802	494.763	228.32	462.972	410.685
P17301	Integrin alpha-2	3342.47	7038.49	1513.16	5487.37	4624.39
P17568	NADH dehydrogenase [ubiquinone] 1 beta subcomplex subunit 7	64.9389	111.321	1.0803	82.8783	53.171
P17813	Endoglin	518.864	948.52	890.71	846.955	1243.66
P17858	ATP-dependent 6-phosphofructokinase, liver type	37.3841	75.7615	61.2687	64.7632	70.772
P17927	Complement receptor type 1	1335.8	1335.68	1868.44	1250.95	1282.64
P17931	Galectin-3	165.753	134.101	99.6968	83.1511	148.18
P17936	Insulin-like growth factor-binding protein 3	771.807	84.2823	913.832	245.774	180.105
P17980	26S proteasome regulatory subunit 6A	46.698	120.629	64.1105	89.3566	71.2232
P17987	T-complex protein 1 subunit alpha	716.19	582.28	841.256	567.513	702.824
P18031	Tyrosine-protein phosphatase non-receptor type 1	112.138	122.164	27.5386	86.9825	167.683
P18054	Arachidonate 12-lipoxygenase, 12S-type	933.493	1477.88	511.521	1099.78	1193.25
P18084	Integrin beta-5	83.7172	88.5119	41.4679	108.229	147.495
P18085	ADP-ribosylation factor 4	127.015	413.476	238.972	547.355	626.46
P18124	60S ribosomal protein L7	432.673	144.398	428.674	166.756	406.236
P18206	Vinculin	5699.93	9291.61	1355.33	10622.2	7806.26
P18428	Lipopolysaccharide-binding protein	4914.09	4668.21	26899.4	5750.55	6943.28
P18433	Receptor-type tyrosine-protein phosphatase alpha	840.734	2037.38	783.572	1690.44	1498.17
P18577	Blood group Rh(CE) polypeptide	47.7654	83.5589	113.664	57.6428	44.7542
P18621	60S ribosomal protein L17	148.455	51.9367	552.902	164.236	167.503
P18669	Phosphoglycerate mutase 1	898.125	1063.57	395.244	1172.55	1013.7
P18827	Syndecan-1	383.176	185.221	1217.08	209.544	189.688
P19086	Guanine nucleotide-binding protein G(z) subunit alpha	553.092	1428.98	408.579	1298.38	1199.67
P19105	Myosin regulatory light chain 12A	3239.11	1945.38	1233.79	2481.58	4648.4
P19256	Lymphocyte function-associated antigen 3	318.066	768.269	633.621	778.462	698.454
P19320	Vascular cell adhesion protein 1	85.8012	120.616	428.57	104.148	168.353
P19338	Nucleolin	251.448	84.9439	170.622	96.1131	161.428
P19397	Leukocyte surface antigen CD53	1612.74	939.381	2116.2	745.795	721.739
P19440	Glutathione hydrolase 1 proenzyme	120.728	151.348	235.301	88.7385	103.326
P19474	E3 ubiquitin-protein ligase TRIM21	51.623	90.0167	1197.52	213.174	71.1929
P19634	Sodium/hydrogen exchanger 1	173.336	162.669	63.8978	91.6113	141.404
P19652	Alpha-1-acid glycoprotein 2	4532.84	3645.34	21247.9	4453.03	5769.14
P19784	Casein kinase II subunit alpha'	93.0719	27.107	32.1584	40.5344	37.994
P19823	Inter-alpha-trypsin inhibitor heavy chain H2	6341.26	3275.4	18935	3795.83	5881.02
P19827	Inter-alpha-trypsin inhibitor heavy chain H1	1556.1	755.677	4032.38	868.4	1545.99
P19878	Neutrophil cytosol factor 2	82.1945	110.306	162.709	96.3342	129.399
P19971	Thymidine phosphorylase	537.559	897.531	263.034	687.28	682.674
P20020	Plasma membrane calcium-transporting ATPase 1	450.819	812.779	693.99	746.833	927.104
P20036	HLA class II histocompatibility antigen, DP alpha 1 chain	84.371	131.495	108.817	186.065	199.586
P20039	HLA class II histocompatibility antigen, DRB1-11 beta chain	200.786	246.285	236.992	218.687	411.221
P20073	Annexin A7	4324.38	6181.1	8929.94	5035.76	3187.08
P20160	Azurocidin	2252.59	398.543	822.674	295.921	485.071
P20292	Arachidonate 5-lipoxygenase-activating protein	3014.87	1085.97	3379.09	2242.79	2754.41
P20338	Ras-related protein Rab-4A	288.858	359.714	477.158	300.374	406.169
P20339	Ras-related protein Rab-5A	338.115	646.883	219.271	339.817	432.427
P20340	Ras-related protein Rab-6A	407.906	750.855	303.936	626.887	644.052
P20591	Interferon-induced GTP-binding protein Mx1	39.8948	40.4718	119.748	46.125	74.5374
P20592	Interferon-induced GTP-binding protein Mx2	13.8172	28.0952	143.426	72.3255	47.5803
P20618	Proteasome subunit beta type-1	1080.99	599.575	723.862	355.739	391.795
P20645	Cation-dependent mannose-6-phosphate receptor	190.111	149.662	300.699	197.597	184.134
P20674	Cytochrome c oxidase subunit 5A, mitochondrial	694.916	362.364	71.6282	276.192	479.348
P20700	Lamin-B1	56.4626	96.6429	177.351	40.5083	58.9807
P20701	Integrin alpha-L	493.325	366.495	466.886	382.589	462.021
P20702	Integrin alpha-X	1397.9	1565.61	1135.37	1535.23	1037.96
P20742	Preg0cy zone protein	108.599	123.072	770.146	192.676	99.182
P20810	Calpastatin	123.258	124.986	105.937	135.454	72.3527
P20839	Inosine-5'-monophosphate dehydrogenase 1	123.041	100.568	412.944	114.68	128.713
P20851	C4b-binding protein beta chain	5931.6	2594.38	13131.8	4576.24	3408.62
P20930	Filaggrin	103.83	9.6457	99.4184	58.6913	44.8581
P20963	T-cell surface glycoprotein CD3 zeta chain	98.4189	185.5	98.305	169.399	181.933
P21281	V-type proton ATPase subunit B, brain isoform	422.636	619.297	405.588	472.21	597.847
P21283	V-type proton ATPase subunit C 1	45.6915	64.1286	332.46	70.6878	70.0981
P21291	Cysteine and glycine-rich protein 1	493.276	1058.08	171.067	804.366	810.4
P21333	Filamin-A	19054	38578.4	6724.01	40568.9	36774
P21399	Cytoplasmic aconitate hydratase	145.052	486.348	265.139	240.878	192.558
P21453	Sphingosine 1-phosphate receptor 1	61.544	132.582	161.199	143.924	232.268
P21462	fMet-Leu-Phe receptor	229.076	511.731	360.453	59.4823	72.8817
P21589	5'-nucleotidase	173.484	234.61	486.189	222.808	263.536
P21730	C5a anaphylatoxin chemotactic receptor 1	1020.5	775.442	834.759	754.212	604.547
P21731	Thromboxane A2 receptor	111.261	188.059	228.362	205.169	181.46
P21741	Midkine	50.2918	87.139	197.3	66.0231	136.957
P21796	Voltage-dependent anion-selective channel protein 1	724.347	592.047	193.82	824.619	580.297
P21810	Biglycan	270.744	190.732	635.264	129.938	187.12
P21926	CD9 antigen	16619.2	22687.6	24017.7	26273	19821.4
P21964	Catechol O-methyltransferase	288.827	436.679	209.906	279.956	291.008
P21980	Protein-glutamine gamma-glutamyltransferase 2	274.616	254.341	486.634	270.719	335.184
P22001	Potassium voltage-gated channel subfamily A member 3	31.7016	167.235	166.408	158.611	109.697
P22061	Protein-L-isoaspartate(D-aspartate) O-methyltransferase	484.497	962.052	210.998	473.069	472.648
P22102	Trifunctional purine biosynthetic protein adenosine-3	69.3989	144.166	285.792	91.5938	82.9504
P22105	Tenascin-X	252.016	32.3041	147.36	64.7851	19.6675
P22234	Multifunctional protein ADE2	507.936	195.494	338.734	223.742	499.742
P22303	Acetylcholinesterase	294.588	793.087	734.255	632.447	594.654
P22314	Ubiquitin-like modifier-activating enzyme 1	368.654	655.391	47.9036	523.014	342.788
P22352	Glutathione peroxidase 3	608.557	324.184	681.962	333.287	268.225
P22392	Nucleoside diphosphate kinase B	1004.62	1366.29	139.413	1389.88	1044.88
P22694	cAMP-dependent protein kinase catalytic subunit beta	668.367	798.476	188.797	881.908	586.213
P22748	Carbonic anhydrase 4	1122.3	1491.59	1328.94	1726.02	2507.34
P22760	Arylacetamide deacetylase	203.512	584.314	215.568	87.8365	89.8131
P22792	Carboxypeptidase N subunit 2	852.672	564.845	3402.42	662.167	837.62
P22891	Vitamin K-dependent protein Z	79.9996	125.004	196.29	70.7662	54.7722
P22894	Neutrophil collagenase	1026.02	1147.13	2178.81	996.276	1536.94
P23083	Immunoglobulin heavy variable 1-2	18754.2	7817.96	126804	25444.6	29517.8
P23141	Liver carboxylesterase 1	140.078	346.569	114.886	74.1687	46.2293
P23142	Fibulin-1	2424.69	4827.14	20969.8	6726.91	835.784
P23219	Prostaglandin G/H synthase 1	1413.53	1039.47	494.635	1309.86	1460.14
P23229	Integrin alpha-6	8071.2	12420.8	6040.13	12632.5	10484.9
P23246	Splicing factor, proline- and glutamine-rich	278	106.726	324.851	43.1015	94.3929
P23258	Tubulin gamma-1 chain	102.345	89.9184	267.952	129.458	254.881
P23276	Kell blood group glycoprotein	221.798	622.322	557.341	344.975	538.05
P23284	Peptidyl-prolyl cis-trans isomerase B	1620.53	584.939	804.166	1429.03	1763.91
P23368	NAD-dependent malic enzyme, mitochondrial	299.682	362.075	29.7037	296.749	348.771
P23381	Tryptophan--tRNA ligase, cytoplasmic	129.089	187.005	105.494	149.43	195.802
P23458	Tyrosine-protein kinase JAK1	109.619	101.892	97.5569	103.604	118.863
P23467	Receptor-type tyrosine-protein phosphatase beta	316.237	383.805	700.81	368.014	632.511
P23469	Receptor-type tyrosine-protein phosphatase epsilon	12.9513	144.261	116.081	87.7293	62.7386
P23470	Receptor-type tyrosine-protein phosphatase gamma	65.1851	102.264	41.4105	161.515	110.624
P23526	Adenosylhomocysteinase	320.687	537.129	563.345	455.846	274.605
P23528	Cofilin-1	10356.9	17186.9	6177.36	14773.3	22146.8
P23634	Plasma membrane calcium-transporting ATPase 4	591.124	1334.18	1095.55	929.558	1140.59
P24071	Immunoglobulin alpha Fc receptor	490.839	412.075	258.812	329.161	241.24
P24158	Myeloblastin	4607.43	1897.42	931.632	1111.98	1977.25
P24534	Elongation factor 1-beta	275.746	234.426	197.676	226.986	177.898
P24539	ATP synthase F(0) complex subunit B1, mitochondrial	417.355	554.363	68.1601	413.531	345.492
P24557	Thromboxane-A synthase	883.397	1011.71	617.649	1047.59	1142.22
P24592	Insulin-like growth factor-binding protein 6	42.8324	33.1156	176.281	40.8837	39.127
P24593	Insulin-like growth factor-binding protein 5	86.1079	24.0269	198.063	36.22	30.1329
P24666	Low molecular weight phosphotyrosine protein phosphatase	287.335	895.809	306.243	732.351	646.407
P24821	Tenascin	1341.24	275.599	1253.95	271.991	77.9332
P24844	Myosin regulatory light polypeptide 9	161.875	237.762	84.6324	266.602	360.004
P24928	DNA-directed RNA polymerase II subunit RPB1	55.66	32.512	118.834	89.9195	50.771
P24941	Cyclin-dependent kinase 2	27.173	28.6135	88.2949	35.8613	49.7886
P25024	C-X-C chemokine receptor type 1	367.491	218.853	406.296	245.213	194.935
P25025	C-X-C chemokine receptor type 2	671.888	510.568	718.758	410.445	359.588
P25090	N-formyl peptide receptor 2	269.253	71.7363	243.811	149.622	141.539
P25105	Platelet-activating factor receptor	98.5592	122.361	105.924	62.2462	65.8177
P25116	Proteinase-activated receptor 1	165.958	250.459	132.064	154.024	128.912
P25311	Zinc-alpha-2-glycoprotein	228.604	101.58	149.992	72.7456	58.5153
P25325	3-mercaptopyruvate sulfurtransferase	132.937	364.155	41.1168	161.458	123.504
P25445	Tumor necrosis factor receptor superfamily member 6	124.869	194.803	255.511	110.969	215.546
P25685	DnaJ homolog subfamily B member 1	120.267	208.18	213.816	161.841	269.016
P25705	ATP synthase subunit alpha, mitochondrial	1121.93	1174.72	343.554	1176.16	1354.15
P25774	Cathepsin S	147.571	170.34	68.0606	110.897	69.5411
P25786	Proteasome subunit alpha type-1	1127.02	754.296	771.667	569.994	576.433
P25787	Proteasome subunit alpha type-2	706.212	276.67	553.39	330.97	342.389
P25788	Proteasome subunit alpha type-3	836.461	534.892	642.262	462.942	509.957
P25789	Proteasome subunit alpha type-4	933.961	445.765	869.25	565.468	549.423
P25815	Protein S100-P	158.791	171.049	111.76	106.338	110.572
P25942	Tumor necrosis factor receptor superfamily member 5	291.743	372.651	106.564	412.194	268.74
P26006	Integrin alpha-3	32.9614	80.1534	59.9643	61.8168	79.9912
P26022	Pentraxin-related protein PTX3	2450.08	1125.46	5548.71	1657.54	1545.57
P26038	Moesin	4793.21	7265.66	4270.22	7910.44	8489.13
P26196	Probable ATP-dependent RNA helicase DDX6	126.836	96.863	46.9846	146.323	114.959
P26373	60S ribosomal protein L13	208.72	52.9646	299.447	83.9793	268.21
P26447	Protein S100-A4	210.106	372.038	754.321	271.549	277.3
P26572	Alpha-1,3-mannosyl-glycoprotein 2-beta-N-acetylglucosaminyltransferase	138.148	34.0448	174.685	92.5986	86.9836
P26583	High mobility group protein B2	175.619	82.6445	262.292	73.1669	101.108
P26599	Polypyrimidine tract-binding protein 1	103.866	162.673	226.726	259.169	315.879
P26639	Threonine--tRNA ligase, cytoplasmic	313.073	290.744	133.748	278.623	229.8
P26641	Elongation factor 1-gamma	576.77	733.411	252.98	594.095	520.009
P26927	Hepatocyte growth factor-like protein	82.8388	39.2069	519.055	50.2999	66.2537
P27105	Erythrocyte band 7 integral membrane protein	37189.3	63728.1	50998.6	72714.7	58688.5
P27169	Serum paraoxonase/arylesterase 1	2163.92	1603.75	5741.2	1522.81	1829.08
P27338	Amine oxidase [flavin-containing] B	324.887	502.489	133.375	338.857	214.949
P27348	14-3-3 protein theta	2063.54	4493.33	1048.9	3379.01	3092.73
P27361	Mitogen-activated protein kinase 3	74.636	88.0886	1583.22	124.337	238.345
P27449	V-type proton ATPase 16 kDa proteolipid subunit	387.934	216.633	1692.65	514.453	935.084
P27487	Dipeptidyl peptidase 4	235.317	249.893	836.699	137.285	271.066
P27635	60S ribosomal protein L10	1407.91	42.646	123.909	68.3128	302.839
P27701	CD82 antigen	1283.31	1339.18	3213.13	1644.81	2590.93
P27708	CAD protein	92.6847	175.55	630.509	144.835	187.416
P27797	Calreticulin	1123.93	1933.45	473.913	1111.47	1052.6
P27824	Calnexin	4552.63	4825.49	2578.75	3228.8	3276.15
P27918	Properdin	12497.2	9674.89	40223.8	12257.6	15307.9
P28062	Proteasome subunit beta type-8	360.809	172.656	317.701	233.736	283.772
P28065	Proteasome subunit beta type-9	174.721	79.6365	167.84	108.725	143.724
P28066	Proteasome subunit alpha type-5	1081.55	393.008	602.46	481.41	487.074
P28070	Proteasome subunit beta type-4	1026.82	674.337	706.369	438.49	568.525
P28072	Proteasome subunit beta type-6	882.02	593.506	577.922	466.183	402.086
P28074	Proteasome subunit beta type-5	438.1	195.62	228.485	161.423	211.683
P28288	ATP-binding cassette sub-family D member 3	53.7108	46.6943	14.787	44.563	41.6347
P28289	Tropomodulin-1	95.2639	172.804	195.838	163.71	214.666
P28676	Grancalcin	1402.22	1122.79	1389.9	1726.89	1250.5
P28799	Granulins	195.703	112.313	93.8692	74.3081	69.6759
P28827	Receptor-type tyrosine-protein phosphatase mu	826.393	156.59	67.2866	193.959	246.767
P28838	Cytosol aminopeptidase	348.106	601.693	107.828	598.988	597.958
P28906	Hematopoietic progenitor cell antigen CD34	149.69	93.3539	153.281	341.678	223.499
P28907	ADP-ribosyl cyclase/cyclic ADP-ribose hydrolase 1	81.5465	213.605	220.966	100.236	180.458
P29122	Proprotein convertase subtilisin/kexin type 6	272.484	107.603	1038.21	228.372	442.631
P29144	Tripeptidyl-peptidase 2	407.921	301.875	318.204	357.36	779.54
P29279	Connective tissue growth factor	297.989	74.8247	282.757	94.0124	87.1811
P29350	Tyrosine-protein phosphatase non-receptor type 6	809.771	1083.17	193.623	1444.79	950.611
P29401	Transketolase	734.598	955.718	401.153	895.589	602.254
P29474	Nitric oxide synthase, endothelial	34.7743	113.001	109.073	87.379	124.765
P29622	Kallistatin	393.514	299.381	1143.48	333.535	373.822
P29692	Elongation factor 1-delta	196.58	163.928	511.917	174.06	163.526
P29965	CD40 ligand	466.684	495.729	295.268	504.301	411.54
P29966	Myristoylated alanine-rich C-kinase substrate	311.502	449.743	441.073	289.699	420.821
P29972	Aquaporin-1	46.4626	108.988	130.774	79.7954	100.054
P29992	Guanine nucleotide-binding protein subunit alpha-11	381.11	724.484	411.972	772.22	832.295
P30040	Endoplasmic reticulum resident protein 29	1418.23	1177.67	660.571	823.527	1126.38
P30041	Peroxiredoxin-6	4512.24	6934.67	1013.63	8178.64	6107
P30043	Flavin reductase (NADPH)	233.886	643.272	162.688	496.474	421.527
P30044	Peroxiredoxin-5, mitochondrial	1018.86	1495.04	280.783	1117.51	1066.15
P30046	D-dopachrome decarboxylase	709.393	3739.67	182.386	680.742	573.799
P30048	Thioredoxin-dependent peroxide reductase, mitochondrial	1794.01	1432.28	99.7842	1861.3	1346.13
P30050	60S ribosomal protein L12	34.4987	16.5535	28.4209	4.48468	12.3931
P30086	Phosphatidylethanolamine-binding protein 1	780.676	4666.64	216.445	687.084	631.658
P30101	Protein disulfide-isomerase A3	3466.95	4539.91	1947.65	3260.54	3744.47
P30153	Serine/threonine-protein phosphatase 2A 65 kDa regulatory subunit A alpha isoform	209.278	544.161	131.269	447.894	454.235
P30273	High affinity immunoglobulin epsilon receptor subunit gamma	4281.5	4948.18	3139.38	4605.37	3634.99
P30443	HLA class I histocompatibility antigen, A-1 alpha chain	1246.05	1087.35	925.582	1322.42	1133.51
P30456	HLA class I histocompatibility antigen, A-43 alpha chain	489.85	480.013	960.691	936.861	1728.8
P30483	HLA class I histocompatibility antigen, B-45 alpha chain	199.057	364.542	308.86	441.55	378.781
P30484	HLA class I histocompatibility antigen, B-46 alpha chain	1960.62	3045.86	1461.71	4189.1	2602.81
P30485	HLA class I histocompatibility antigen, B-47 alpha chain	1423.68	1477.59	1321.76	2129.96	1574.27
P30486	HLA class I histocompatibility antigen, B-48 alpha chain	2405.11	3991.28	1906.6	2325.24	3160.59
P30499	HLA class I histocompatibility antigen, Cw-1 alpha chain	42.9046	125.306	55.5805	178.073	212.62
P30504	HLA class I histocompatibility antigen, Cw-4 alpha chain	80.4822	122.576	133.907	242.965	183.194
P30508	HLA class I histocompatibility antigen, Cw-12 alpha chain	21190.5	26013.1	13932.5	33923.9	22800
P30511	HLA class I histocompatibility antigen, alpha chain F	159.353	161.983	799.863	116.93	217.923
P30519	Heme oxygenase 2	64.43	123.418	48.4851	102.728	64.7223
P30536	Translocator protein	6594.59	3989.45	687.047	3069.36	2358.59
P30566	Adenylosuccinate lyase	105.416	222.559	252.839	217.539	159.682
P30613	Pyruvate kinase PKLR	863.852	1016.44	743.22	1673.93	1248.49
P30626	Sorcin	2431.4	4366.29	12614.8	4333.3	5298.81
P30740	Leukocyte elastase inhibitor	527.059	733.775	297.326	692.241	818.514
P30825	High affinity cationic amino acid transporter 1	480.069	1086.97	1805.98	617.402	1027.46
P31146	Coronin-1A	1908.31	4242.89	642.428	3251.66	1721.98
P31150	Rab GDP dissociation inhibitor alpha	761.635	1437.55	204.088	1147.66	841.2
P31151	Protein S100-A7	586.919	156.054	134.303	354.817	194.54
P31431	Syndecan-4	90.4376	38.8838	78.306	32.9547	75.2344
P31641	Sodium- and chloride-dependent taurine transporter	177.286	199.756	353.431	248.667	177.737
P31645	Sodium-dependent serotonin transporter	584.803	979.279	984.083	908.606	786.99
P31689	DnaJ homolog subfamily A member 1	22.7152	53.191	35.7306	34.1738	41.3409
P31930	Cytochrome b-c1 complex subunit 1, mitochondrial	439.46	357.934	2.15623	343.974	262.273
P31939	Bifunctional purine biosynthesis protein PURH	176.901	380.431	25.7976	299.247	216.62
P31943	Heterogeneous nuclear ribonucleoprotein H	92.4375	153.712	221.855	96.7636	98.0622
P31944	Caspase-14	220.725	48.3941	126.231	49.3885	81.5648
P31946	14-3-3 protein beta/alpha	8674.77	15991.7	2442.82	11651.4	9689.05
P31948	Stress-induced-phosphoprotein 1	263.04	610.145	216.251	452.383	552.474
P31949	Protein S100-A11	555.101	624.988	378.142	579.629	624.545
P31994	Low affinity immunoglobulin gamma Fc region receptor II-b	118.562	105.745	197.102	108.604	137.093
P31997	Carcinoembryonic antigen-related cell adhesion molecule 8	927.214	595.548	213.097	420.532	375.691
P32119	Peroxiredoxin-2	1523.52	3585.94	825.582	3097.31	1925.63
P32121	Beta-arrestin-2	55.0008	95.764	77.8169	98.6718	62.1119
P32189	Glycerol kinase	320.118	225.088	4426.84	266.089	366.684
P32320	Cytidine deaminase	100.61	168.189	110.587	129.357	67.3521
P32455	Guanylate-binding protein 1	41.7411	288.019	15.2911	370.326	28.8308
P32856	Syntaxin-2	24.91	35.388	19.3761	26.3154	47.7988
P32942	Intercellular adhesion molecule 3	1148.74	1112.07	1122.84	1223.47	973.756
P33121	Long-chain-fatty-acid--CoA ligase 1	419.714	759.827	375.48	364.982	305.687
P33176	Kinesin-1 heavy chain	48.9373	74.798	33.5571	50.5407	58.1167
P33241	Lymphocyte-specific protein 1	25.0409	73.2409	24.9315	51.557	34.4634
P33527	Multidrug resistance-associated protein 1	2464.91	1674.58	53.4895	1915.5	3063.07
P33908	Mannosyl-oligosaccharide 1,2-alpha-mannosidase IA	31.2156	9.34581	111.189	48.6859	27.5233
P34096	Ribonuclease 4	428.008	98.005	435.089	217.867	137.146
P34897	Serine hydroxymethyltransferase, mitochondrial	136.194	250.13	23545.3	136.35	109.701
P34910	Protein EVI2B	497.976	404.742	339.595	338.8	267.729
P34932	Heat shock 70 kDa protein 4	202.492	342.797	77.2647	271.345	293.325
P35030	Trypsin-3	3250.04	367.581	2371.44	783.597	1353.78
P35052	Glypican-1	343.392	14.7951	173.449	24.5175	200.297
P35221	Catenin alpha-1	103.996	235.715	254.16	206.282	314.088
P35222	Catenin beta-1	130.626	197.825	142.213	197.075	206.84
P35237	Serpin B6	477.125	1239.8	207.409	881.353	793.134
P35240	Merlin	7.52558	37.3419	73.0984	44.8851	31.0336
P35241	Radixin	6304.57	14849.7	8097.62	13565.6	14778.4
P35244	Replication protein A 14 kDa subunit	74.2353	34.304	16.6078	36.9356	18.8414
P35268	60S ribosomal protein L22	251.477	44.624	1115.87	21.7266	137.262
P35443	Thrombospondin-4	479.538	119.801	160.803	155.635	71.9783
P35527	Keratin, type I cytoskeletal 9	21405.7	2871.89	10662.9	13613.3	4125.21
P35542	Serum amyloid A-4 protein	6477.67	3042.59	10212.3	3919.35	3582.01
P35555	Fibrillin-1	100.54	63.1344	337.866	63.9796	135.611
P35579	Myosin-9	1955.22	928.116	607.931	903.212	2682.86
P35611	Alpha-adducin	304.766	529.081	250.899	512.049	466.367
P35612	Beta-adducin	58.8514	307.396	113.629	221.87	269.427
P35613	Basigin	1858.05	3533.92	2369	2900.67	2597.38
P35625	Metalloproteinase inhibitor 3	1070.47	301.143	1570.94	774.202	577.674
P35754	Glutaredoxin-1	91.1936	217.496	56.512	136.597	93.2548
P35858	Insulin-like growth factor-binding protein complex acid labile subunit	317.057	185.139	1450.22	482.651	351.892
P35908	Keratin, type II cytoskeletal 2 epidermal	27669.9	2923.61	26078.7	13921.3	7686.56
P35998	26S proteasome regulatory subunit 7	45.8323	91.1433	73.1871	119.613	116.557
P36269	Glutathione hydrolase 5 proenzyme	56.4947	91.1991	138.916	86.7265	119.453
P36507	Dual specificity mitogen-activated protein kinase kinase 2	53.8426	162.786	223.604	74.6169	90.2199
P36542	ATP synthase subunit gamma, mitochondrial	600.376	684.874	91.1296	546.1	417.695
P36543	V-type proton ATPase subunit E 1	441.106	496.965	202.094	432.97	260.39
P36578	60S ribosomal protein L4	387.997	171.675	339.431	239.555	298.189
P36871	Phosphoglucomutase-1	286.432	938.369	114.28	508.835	400.757
P36873	Serine/threonine-protein phosphatase PP1-gamma catalytic subunit	554.542	1153.01	315.839	1130.97	1035.8
P36897	TGF-beta receptor type-1	48.6397	65.8976	95.4077	35.7652	45.8768
P36955	Pigment epithelium-derived factor	72.1955	67.8583	58.7545	69.4007	49.895
P36957	Dihydrolipoyllysine-residue succinyltransferase component of 2-oxoglutarate dehydrogenase complex, mitochondrial	125.435	67.9947	144.748	68.1659	135.834
P36959	GMP reductase 1	145.471	276.804	183.445	277.644	287.417
P36969	Phospholipid hydroperoxide glutathione peroxidase	221.802	496.704	242.956	392.332	344.779
P36980	Complement factor H-related protein 2	105.643	83.2843	233.104	71.5709	67.1757
P37235	Hippocalcin-like protein 1	578.799	1001.84	270.5	844.509	781.15
P37802	Transgelin-2	5260.84	13082.3	2172.45	11073.3	11074.2
P37837	Transaldolase	673.309	946.329	205.283	1216.29	846.281
P37840	Alpha-synuclein	92.5328	164.118	230.626	195.735	208.103
P38571	Lysosomal acid lipase/cholesteryl ester hydrolase	78.112	95.3512	134.31	116.128	74.3031
P38606	V-type proton ATPase catalytic subunit A	239.954	389.526	297.139	351.688	371.465
P38919	Eukaryotic initiation factor 4A-III	148.525	114.157	165.928	126.048	149.473
P39023	60S ribosomal protein L3	146.327	65.2573	133.678	82.9824	214.848
P39060	Collagen alpha-1(XVIII) chain	3420.97	966.973	3606.71	526.937	1214.91
P39656	Dolichyl-diphosphooligosaccharide--protein glycosyltransferase 48 kDa subunit	756.074	983.65	371.341	1026.97	899.576
P40121	Macrophage-capping protein	141.831	124.553	37.5496	119.922	104.116
P40189	Interleukin-6 receptor subunit beta	87.7195	171.594	135.111	112.75	75.3634
P40197	Platelet glycoprotein V	106.806	202.406	292.967	162.597	205.053
P40198	Carcinoembryonic antigen-related cell adhesion molecule 3	50.1193	79.0191	94.9237	59.9361	115.054
P40227	T-complex protein 1 subunit zeta	199.738	204.886	160.48	249.8	279.05
P40306	Proteasome subunit beta type-10	96.0422	71.5289	285.541	54.9264	48.1391
P40429	60S ribosomal protein L13a	120.312	21.3926	59.5303	17.2091	152.221
P40763	Signal transducer and activator of transcription 3	87.6274	259.426	61.981	168.821	123.859
P40818	Ubiquitin carboxyl-terminal hydrolase 8	75.4255	113.025	150.17	92.0149	200.029
P40925	Malate dehydrogenase, cytoplasmic	878.244	2102.73	463.434	1738.97	1010.31
P40926	Malate dehydrogenase, mitochondrial	1769.88	1756.98	350.801	1693.79	988.877
P40939	Trifunctional enzyme subunit alpha, mitochondrial	491.741	459.214	121.801	477.396	407.282
P41091	Eukaryotic translation initiation factor 2 subunit 3	172.016	257.659	63.5295	321.666	209.913
P41217	OX-2 membrane glycoprotein	73.3824	142.916	140.278	103.618	137.5
P41218	Myeloid cell nuclear differentiation antigen	1945.37	435.828	1820.65	288.23	251.994
P41222	Prostaglandin-H2 D-isomerase	101.45	51.4634	401.6	70.7415	62.4282
P41223	Protein BUD31 homolog	30.9256	11.2054	64.3921	34.9863	35.314
P41226	Ubiquitin-like modifier-activating enzyme 7	214.096	359.29	56.017	257.184	248.036
P41240	Tyrosine-protein kinase CSK	294.417	361.729	165.435	307.913	383.353
P41252	Isoleucine--tRNA ligase, cytoplasmic	56.6547	40.207	120.562	22.5087	67.1153
P41732	Tetraspanin-7	74.2616	119.494	116.656	48.2891	109.407
P42025	Beta-centractin	262.527	100.386	257.734	158.687	214.635
P42126	Enoyl-CoA delta isomerase 1, mitochondrial	126.242	106.371	46.516	67.8807	69.1117
P42229	Signal transducer and activator of transcription 5A	128.514	239.108	39.8838	295.699	213.991
P42330	Aldo-keto reductase family 1 member C3	65.6716	494.345	90.725	82.5101	93.8092
P42331	Rho GTPase-activating protein 25	28.0717	68.8806	400.99	44.6165	82.624
P42356	Phosphatidylinositol 4-kinase alpha	339.114	238.201	1248.34	215.121	299.032
P42566	Epidermal growth factor receptor substrate 15	72.8638	153.047	69.5582	110.329	129.234
P42766	60S ribosomal protein L35	66.5823	11.3587	363.034	42.5306	63.5395
P42768	Wiskott-Aldrich syndrome protein	258.29	147.675	118.442	388.138	352.322
P42785	Lysosomal Pro-X carboxypeptidase	107.368	164.815	109.997	253.177	120.11
P42858	Huntingtin	64.1199	25.7792	27.6319	16.6765	46.9384
P42892	Endothelin-converting enzyme 1	431.462	615.968	294.198	555.278	458.413
P43007	Neutral amino acid transporter A	93.6716	104.285	152.288	80.8948	135.684
P43034	Platelet-activating factor acetylhydrolase IB subunit alpha	215.726	447.285	85.795	287.582	299.175
P43121	Cell surface glycoprotein MUC18	73.9021	169.115	70.6848	152.354	249.296
P43250	G protein-coupled receptor kinase 6	132.677	221.252	126.489	187.785	115.929
P43304	Glycerol-3-phosphate dehydrogenase, mitochondrial	783.056	835.279	36.541	680.739	601.705
P43353	Aldehyde dehydrogenase family 3 member B1	430.372	507.346	254.486	291.111	301.486
P43405	Tyrosine-protein kinase SYK	94.9937	183.786	90.7563	113.738	151.813
P43487	Ran-specific GTPase-activating protein	62.4143	110.582	64.9413	128.376	86.3701
P43490	Nicotinamide phosphoribosyltransferase	78.6691	126.009	45.9201	87.9238	69.8834
P43652	Afamin	168.28	218.747	314.66	151.539	104.731
P43686	26S proteasome regulatory subunit 6B	65.7024	112.705	30.2608	114.334	103.255
P45880	Voltage-dependent anion-selective channel protein 2	602.86	826.059	758.103	714.92	669.768
P45974	Ubiquitin carboxyl-terminal hydrolase 5	110.023	275.04	53.1915	245.961	213.827
P46019	Phosphorylase b kinase regulatory subunit alpha, liver isoform	60.692	55.8764	222.527	90.4733	37.3898
P46109	Crk-like protein	388.952	1230.06	208.325	902.365	828.126
P46379	Large proline-rich protein BAG6	86.6139	42.0035	149.727	67.2602	88.821
P46459	Vesicle-fusing ATPase	64.8659	204.725	261.563	181.516	158.072
P46531	Neurogenic locus notch homolog protein 1	77.8018	90.0862	123.324	78.5445	134.154
P46734	Dual specificity mitogen-activated protein kinase kinase 3	2361.96	413.382	106.092	54.961	1219.29
P46776	60S ribosomal protein L27a	167.41	46.446	312.071	99.5608	287.2
P46777	60S ribosomal protein L5	173.013	80.7345	207.076	58.2385	178.465
P46779	60S ribosomal protein L28	69.2156	27.1603	79.5571	56.4364	78.6577
P46781	40S ribosomal protein S9	61.3949	37.7499	149.276	26.2333	76.7986
P46926	Glucosamine-6-phosphate isomerase 1	87.1205	118.778	230.381	111.082	310.87
P46934	E3 ubiquitin-protein ligase NEDD4	102.786	129.745	256.858	113.55	141.18
P46940	Ras GTPase-activating-like protein IQGAP1	202.342	282.733	287.297	360.245	408.329
P46976	Glycogenin-1	157.386	173.964	111.531	129.815	139.328
P46977	Dolichyl-diphosphooligosaccharide--protein glycosyltransferase subunit STT3A	574.606	549.718	79.9472	529.125	598.4
P47755	F-actin-capping protein subunit alpha-2	807.796	1694.17	301.792	1503.65	1316.27
P47756	F-actin-capping protein subunit beta	969.635	2574.57	454.966	3054.99	1947.34
P47897	Glutamine--tRNA ligase	42.6836	62.8302	25.1009	43.7244	64.1362
P47914	60S ribosomal protein L29	133.438	89.9882	156.959	153.093	177.474
P48059	LIM and senescent cell antigen-like-containing domain protein 1	3409.77	4311.7	1025.84	7618.96	3935.15
P48060	Glioma pathogenesis-related protein 1	168.772	104.938	184.09	138.961	113.766
P48061	Stromal cell-derived factor 1	530.913	124.565	342.636	133.497	135.696
P48067	Sodium- and chloride-dependent glycine transporter 1	41.6836	68.2173	204.316	51.0792	86.3543
P48426	Phosphatidylinositol 5-phosphate 4-kinase type-2 alpha	318.426	538.083	1137.34	548.55	434.184
P48449	Lanosterol synthase	73.3163	390.267	111.736	88.2596	80.7388
P48506	Glutamate--cysteine ligase catalytic subunit	135.402	104.244	17.3428	78.1189	53.6549
P48507	Glutamate--cysteine ligase regulatory subunit	99.4452	291.207	226.364	258.229	208.627
P48509	CD151 antigen	1694.11	1267.62	1890.11	2445.35	1787.32
P48637	Glutathione synthetase	115.917	196.922	177.826	121.39	125.589
P48643	T-complex protein 1 subunit epsilon	154.941	256.696	191.86	293.542	234.434
P48729	Casein kinase I isoform alpha	98.5627	68.9097	1.04564	34.1495	67.9262
P48735	Isocitrate dehydrogenase [NADP], mitochondrial	397.82	602.427	78.2249	444.801	435.184
P48739	Phosphatidylinositol transfer protein beta isoform	211.14	243.16	263.688	384.153	282.383
P48740	Man0-binding lectin serine protease 1	3592.06	3206.01	23304.8	4695.03	5619.1
P48960	CD97 antigen	214.2	224.944	106.854	191.201	143.371
P49006	MARCKS-related protein	276.02	325.317	506.087	316.835	390.165
P49184	Deoxyribonuclease-1-like 1	239.408	314.968	222.577	267.824	263.006
P49189	4-trimethylaminobutyraldehyde dehydrogenase	146.066	213.332	58.9132	142.495	141.354
P49247	Ribose-5-phosphate isomerase	101.201	73.077	210.339	134.07	94.1757
P49257	Protein ERGIC-53	223.882	220.34	196.397	120.394	143.25
P49281	Natural resistance-associated macrophage protein 2	260.796	350.042	1471.22	278.561	674.051
P49368	T-complex protein 1 subunit gamma	379.15	730.987	354.361	740.2	801.608
P49407	Beta-arrestin-1	290.236	612	35.5272	523.495	470.916
P49411	Elongation factor Tu, mitochondrial	51.0923	29.2046	168.432	36.4873	42.715
P49591	Serine--tRNA ligase, cytoplasmic	144.528	153.573	26.5639	156.615	124.571
P49593	Protein phosphatase 1F	52.587	58.4848	23.7717	78.0427	45.9198
P49641	Alpha-mannosidase 2x	50.5753	1098.23	159.865	72.5956	265.297
P49720	Proteasome subunit beta type-3	627.083	426.153	519.736	306.311	388.188
P49721	Proteasome subunit beta type-2	670.582	634.02	794.057	489.776	448.743
P49747	Cartilage oligomeric matrix protein	179.96	108.684	494.195	177.63	102.196
P49755	Transmembrane emp24 domain-containing protein 10	745.046	236.287	286.295	331.797	383.396
P49758	Regulator of G-protein signaling 6	152.284	332.281	30.6395	301.276	254.529
P49767	Vascular endothelial growth factor C	240.9	95.0266	295.004	7.26903	11.8246
P49768	Presenilin-1	109.743	184.299	307.683	128.15	165.424
P49773	Histidine triad nucleotide-binding protein 1	37.3525	256.267	34.0413	90.1676	84.6433
P49795	Regulator of G-protein signaling 19	252.267	380.211	194.637	439.162	315.04
P49821	NADH dehydrogenase [ubiquinone] flavoprotein 1, mitochondrial	181.093	207.16	68.3619	223.153	182.467
P49902	Cytosolic purine 5'-nucleotidase	64.5006	100.899	169.079	49.7718	56.4747
P49908	Selenoprotein P	1954.3	2146.6	5235.33	1655.92	1915.79
P49913	Cathelicidin antimicrobial peptide	3867.81	2068.16	2643.02	1659.83	1677.24
P49961	Ectonucleoside triphosphate diphosphohydrolase 1	313.21	296.004	386.027	276.777	385.43
P50148	Guanine nucleotide-binding protein G(q) subunit alpha	3405.52	5051.31	1770.02	5023.16	4237.09
P50151	Guanine nucleotide-binding protein G(I)/G(S)/G(O) subunit gamma-10	118.854	170.929	89.3803	130.881	79.2525
P50225	Sulfotransferase 1A1	114.991	477.531	213.077	280.287	284.12
P50238	Cysteine-rich protein 1	304.187	44.2368	26.43	36.3775	45.486
P50395	Rab GDP dissociation inhibitor beta	1337.45	902.683	1149.05	2544.18	1876.88
P50416	Carnitine O-palmitoyltransferase 1, liver isoform	375.804	410.555	85.2888	358.31	347.772
P50452	Serpin B8	194.611	313.438	125.209	299.159	279.11
P50454	Serpin H1	127.705	119.037	106.482	101.157	112.234
P50502	Hsc70-interacting protein	595.985	821.176	1288.59	926.195	1218.98
P50552	Vasodilator-stimulated phosphoprotein	1186.42	1428.62	802.272	1382.92	1431.84
P50570	Dynamin-2	204.668	425.109	212.672	384.643	264.602
P50583	Bis(5'-nucleosyl)-tetraphosphatase [asymmetrical]	81.938	56.4771	85.019	75.0921	48.2647
P50591	Tumor necrosis factor ligand superfamily member 10	63.8292	23.928	182.76	75.9745	73.287
P50851	Lipopolysaccharide-responsive and beige-like anchor protein	68.9491	160.436	38.0308	135.327	185.895
P50895	Basal cell adhesion molecule	960.043	1926.3	2143.06	1674.33	1788.51
P50914	60S ribosomal protein L14	224.767	45.9864	230.052	111.125	279.699
P50990	T-complex protein 1 subunit theta	354.455	351.896	241.371	500.774	569.564
P50991	T-complex protein 1 subunit delta	109.989	206.786	87.1779	108.951	183.08
P50995	Annexin A11	4718.49	4785.03	6507.46	3952.37	2728.26
P51148	Ras-related protein Rab-5C	938.226	2052.22	1265.23	1421.19	1450.52
P51149	Ras-related protein Rab-7a	4145.46	7423.56	4224.26	5555.27	5627.84
P51151	Ras-related protein Rab-9A	77.1447	272.974	220.802	114.016	156.249
P51153	Ras-related protein Rab-13	240.9	301.95	134.373	390.919	437.141
P51159	Ras-related protein Rab-27A	776.624	592.335	562.637	950.488	821.939
P51178	1-phosphatidylinositol 4,5-bisphosphate phosphodiesterase delta-1	55.364	83.4265	38.2087	67.9349	88.7494
P51571	Translocon-associated protein subunit delta	839.243	535.223	149.566	450.787	558.365
P51572	B-cell receptor-associated protein 31	483.019	190.302	170.32	211.069	336.025
P51575	P2X purinoceptor 1	237.11	413.982	234.405	341.642	242.257
P51606	N-acylglucosamine 2-epimerase	33.5556	122.896	40.2331	99.4227	54.5893
P51648	Fatty aldehyde dehydrogenase	129.242	310.139	39.09	51.2942	90.5334
P51659	Peroxisomal multifunctional enzyme type 2	553.699	193.88	157.861	242.536	243.303
P51665	26S proteasome non-ATPase regulatory subunit 7	20.2343	33.5969	5.37109	15.7297	27.9711
P51674	Neuronal membrane glycoprotein M6-a	84.6211	80.2529	131.117	52.9278	86.334
P51690	Arylsulfatase E	624.324	4182.56	57.5217	35.3269	37.0103
P51790	H(+)/Cl(-) exchange transporter 3	192.978	431.22	486.478	198.408	365.167
P51793	H(+)/Cl(-) exchange transporter 4	108.248	136.987	170.709	160.059	148.743
P51795	H(+)/Cl(-) exchange transporter 5	80.227	114.301	255.444	122.588	138.524
P51797	Chloride transport protein 6	4.93956	47.795	54.2269	14.4092	30.0405
P51798	H(+)/Cl(-) exchange transporter 7	68.0101	109.935	191.116	92.7758	109.717
P51809	Vesicle-associated membrane protein 7	397.807	727.589	773.853	625.76	614.51
P51811	Membrane transport protein XK	73.8798	110.064	158.162	39.5643	48.2367
P51828	Adenylate cyclase type 7	8.52002	6.73846	1.06779	12.1283	7.88592
P51884	Lumican	150.983	92.3401	923.664	93.6817	203.563
P52209	6-phosphogluconate dehydrogenase, decarboxylating	485.423	604.943	147.181	616.095	375.909
P52272	Heterogeneous nuclear ribonucleoprotein M	103.632	86.1042	343.794	121.796	165.572
P52565	Rho GDP-dissociation inhibitor 1	1130.61	2218.05	789.096	1906.29	1656.25
P52566	Rho GDP-dissociation inhibitor 2	909.353	1582.29	410.308	1501.47	1123.28
P52594	Arf-GAP domain and FG repeat-containing protein 1	33.7935	105.344	29.7758	50.03	71.4789
P52790	Hexokinase-3	51.6445	79.1599	42.2756	59.8877	49.0381
P52907	F-actin-capping protein subunit alpha-1	2285.25	4950.63	843.477	4122.72	3530.63
P52943	Cysteine-rich protein 2	176.087	298.305	112.523	316.642	381.143
P53004	Biliverdin reductase A	143.699	462.153	84.7324	301.787	309.833
P53396	ATP-citrate synthase	196.745	552.414	384.616	267.688	241.089
P53618	Coatomer subunit beta	1849.88	2141.47	114.161	1743.77	1486.97
P53621	Coatomer subunit alpha	138.78	123.381	78.7251	139.541	143.886
P53634	Dipeptidyl peptidase 1	114.286	71.045	86.2755	55.1037	72.8045
P53801	Pituitary tumor-transforming gene 1 protein-interacting protein	1062.37	1963.09	2795.17	1176.8	1386.22
P53985	Monocarboxylate transporter 1	99.4194	130.55	195.233	64.2472	88.2213
P53990	IST1 homolog	313.621	479.904	543.545	408.11	588.898
P53992	Protein transport protein Sec24C	27.4841	112.348	73.9355	36.7534	91.2284
P53999	Activated RNA polymerase II transcriptional coactivator p15	610.692	211.287	857.627	451.748	640.532
P54108	Cysteine-rich secretory protein 3	296.454	171.988	135.953	140.971	129.088
P54289	Voltage-dependent calcium channel subunit alpha-2/delta-1	23.4109	76.7677	67.3395	46.9559	125.349
P54578	Ubiquitin carboxyl-terminal hydrolase 14	95.818	110.051	85.8394	154.57	149.726
P54619	5'-AMP-activated protein kinase subunit gamma-1	86.0267	179.336	134.955	109.741	160.972
P54652	Heat shock-related 70 kDa protein 2	2565.05	5764.56	4162.39	4198.13	3902.21
P54709	Sodium/potassium-transporting ATPase subunit beta-3	578.068	788.279	1195.66	764.071	853.643
P54727	UV excision repair protein RAD23 homolog B	170.818	369.84	93.8998	283.131	297.53
P54760	Ephrin type-B receptor 4	57.5875	104.466	69.8716	110.908	143.072
P54803	Galactocerebrosidase	146.379	98.3243	118.099	91.238	74.8701
P54819	Adenylate kinase 2, mitochondrial	291.894	297.784	2.75105	309.46	225.576
P54920	Alpha-soluble NSF attachment protein	1379.37	3502.71	2131.91	3242.97	2899.62
P55001	Microfibrillar-associated protein 2	33.6985	14.8768	114.912	18.9169	26.0789
P55036	26S proteasome non-ATPase regulatory subunit 4	59.0627	32.9134	182.141	75.2943	120.512
P55056	Apolipoprotein C-IV	1096.88	431.585	1401.18	858.265	414.618
P55058	Phospholipid transfer protein	80.0016	134.164	377.577	81.1887	89.2818
P55060	Exportin-2	48.0844	175.002	83.1143	95.3719	89.3752
P55072	Transitional endoplasmic reticulum ATPase	4097.85	3926.95	3583.44	3926.46	4002.07
P55083	Microfibril-associated glycoprotein 4	63.7195	67.9986	27.0898	25.7157	10.4601
P55084	Trifunctional enzyme subunit beta, mitochondrial	667.663	615.271	123.825	577.998	468.537
P55103	Inhibin beta C chain	82.4401	26.8582	81.6404	40.2292	41.4077
P55145	Mesencephalic astrocyte-derived neurotrophic factor	306.866	423.232	60.3256	366.015	465.182
P55160	Nck-associated protein 1-like	440.188	816.723	280.723	659.097	728
P55209	Nucleosome assembly protein 1-like 1	601.42	921.576	304.211	902.099	728.635
P55263	Adenosine kinase	54.6893	158.575	39.6051	33.8473	75.8132
P55290	Cadherin-13	106.973	70.7149	145.627	111.185	123.254
P55735	Protein SEC13 homolog	74.134	182.746	150.88	113.279	108.634
P55774	C-C motif chemokine 18	1145.4	104.593	679.045	302.288	278.746
P55786	Puromycin-sensitive aminopeptidase	184.844	432.864	21.2707	327.614	252.206
P55854;P61956;Q6EEV6	Small ubiquitin-related modifier 3;Small ubiquitin-related modifier 2;Small ubiquitin-related modifier 4	630.935	788.157	731.386	882.1	920.588
P55884	Eukaryotic translation initiation factor 3 subunit B	112.086	102.709	159.688	102.404	97.2317
P55899	IgG receptor FcRn large subunit p51	219.392	265.87	468.011	163.547	248.197
P55957	BH3-interacting domain death agonist	93.1119	169.281	56.6981	149.685	208.686
P56134	ATP synthase subunit f, mitochondrial	490.044	804.932	208.856	546.787	526.316
P56192	Methionine--tRNA ligase, cytoplasmic	84.5598	49.9336	456.984	90.7061	96.9196
P56199	Integrin alpha-1	146.397	277	232.476	283.596	432.116
P56385	ATP synthase subunit e, mitochondrial	953.46	952.17	54.2643	762.905	706.19
P56537	Eukaryotic translation initiation factor 6	56.6617	155.222	178.638	50.0457	57.6371
P56557	Transmembrane protein 50B	144.004	189.641	301.758	169.745	203.483
P57057	Glucose-6-phosphate exchanger SLC37A1	107.464	187.447	431.029	211.33	156.068
P57087	Junctional adhesion molecule B	72.2873	202.037	221.881	151.735	253.228
P57088	Transmembrane protein 33	316.75	499.336	304.556	130.034	218.952
P57729	Ras-related protein Rab-38	54.0797	24.9082	113.31	29.7546	62.3061
P58166	Inhibin beta E chain	25.3011	26.258	73.7656	15.9665	27.389
P58335	Anthrax toxin receptor 2	38.068	33.8442	30.574	36.422	19.1956
P58546	Myotrophin	451.435	1228.13	181.688	862.966	721.809
P59665;P59666	Neutrophil defensin 1;Neutrophil defensin 3	20755.5	4409.48	8248.16	17876.2	41712.4
P59768	Guanine nucleotide-binding protein G(I)/G(S)/G(O) subunit gamma-2	667.315	777.68	702.651	686.568	551.985
P59998	Actin-related protein 2/3 complex subunit 4	5443.72	10101.5	868.515	15566.2	8675.24
P60033	CD81 antigen	5606.29	6963.79	20503	10256.5	13412.7
P60174	Triosephosphate isomerase	1700.93	3545.06	803.236	2509.65	2072.65
P60228	Eukaryotic translation initiation factor 3 subunit E	170.524	154.103	316.214	142.479	146.838
P60468	Protein transport protein Sec61 subunit beta	98.6152	105.215	184.712	109.595	95.6544
P60520	Gamma-aminobutyric acid receptor-associated protein-like 2	292.575	468.011	345.265	245.707	396.492
P60660	Myosin light polypeptide 6	3227.69	1621.02	893.144	1313.2	4448.7
P60709	Actin, cytoplasmic 1	38931.7	56982	8344.2	69582.2	71596.4
P60842	Eukaryotic initiation factor 4A-I	296.916	381.593	104.559	663.621	489.863
P60891	Ribose-phosphate pyrophosphokinase 1	83.1599	214.833	74.5482	254.649	199.72
P60900	Proteasome subunit alpha type-6	482.846	406.532	583.507	214.428	287.718
P60903	Protein S100-A10	183.575	431.318	217.771	512.1	514.297
P60953	Cell division control protein 42 homolog	3681.84	4988.6	1653.53	5621.86	5003.97
P60981	Destrin	400.238	1020.48	432.662	1952.55	2035.59
P61006	Ras-related protein Rab-8A	1066.81	2259.12	536.274	1720.36	1658.28
P61009	Signal peptidase complex subunit 3	407.717	381.91	263.109	349.402	330.865
P61018	Ras-related protein Rab-4B	290.65	327.618	371.378	266.538	355.87
P61019	Ras-related protein Rab-2A	752.577	1815.94	782.07	1172.72	1002.97
P61020	Ras-related protein Rab-5B	1375.74	2833.11	2113.42	2292.12	2477.59
P61026	Ras-related protein Rab-10	1597.05	3641.97	1230.86	3403.42	2133.31
P61073	C-X-C chemokine receptor type 4	105.452	187.454	158.869	140.963	144.213
P61077;P62837	Ubiquitin-conjugating enzyme E2 D3;Ubiquitin-conjugating enzyme E2 D2	225.057	493.151	376.855	483.031	402.844
P61088	Ubiquitin-conjugating enzyme E2 N	556.443	1243.21	467.403	1158.08	1122.96
P61106	Ras-related protein Rab-14	716.706	1560.98	1034.24	971.557	1177.64
P61158	Actin-related protein 3	4408.18	9754.99	933.955	9418.53	6326.42
P61160	Actin-related protein 2	4054.57	5791.36	1910.07	7147.32	5162.52
P61163	Alpha-centractin	701.914	606.432	880.286	544.435	478.016
P61204;P84077	ADP-ribosylation factor 3;ADP-ribosylation factor 1	3400.3	6406.17	2424.31	5980.32	5782.94
P61224	Ras-related protein Rap-1b	24206.5	16604.1	4989.91	39520.7	28836.5
P61225	Ras-related protein Rap-2b	336.465	1190.44	669.637	1293.9	857.273
P61247	40S ribosomal protein S3a	273.838	84.2449	258.218	76.746	237.265
P61313	60S ribosomal protein L15	221.058	166.065	434.539	78.5195	240.396
P61353	60S ribosomal protein L27	14.8533	2.8079	25.7424	34.3126	9.73005
P61421	V-type proton ATPase subunit d 1	1656.02	2225.84	3152.38	1423.63	2145.94
P61586	Transforming protein RhoA	512.502	1009.83	401.248	622.007	689.061
P61619	Protein transport protein Sec61 subunit alpha isoform 1	189.9	124.428	130.235	113.425	108.076
P61626	Lysozyme C	10369.8	4740.48	3929.12	6003.78	4239.06
P61764	Syntaxin-binding protein 1	129.986	237.943	104.726	224.805	226.79
P61769	Beta-2-microglobulin	10565.3	15148.9	7118.71	11423.8	9410.68
P61803	Dolichyl-diphosphooligosaccharide--protein glycosyltransferase subunit DAD1	255.244	385.23	296.562	364.859	321.055
P61923	Coatomer subunit zeta-1	63.5027	103.788	75.2948	123.058	73.4101
P61952	Guanine nucleotide-binding protein G(I)/G(S)/G(O) subunit gamma-11	914.099	1852.4	312.34	1228	1121.33
P61960	Ubiquitin-fold modifier 1	129.696	334.999	205.344	214.083	205.073
P61966	AP-1 complex subunit sigma-1A	49.6264	56.3066	79.8104	38.6842	34.0691
P61970	Nuclear transport factor 2	98.955	340.793	158.545	184.686	121.46
P61978	Heterogeneous nuclear ribonucleoprotein K	229.219	490.68	108.839	298.203	309.465
P61981	14-3-3 protein gamma	1841.93	2550.09	867.934	3132.58	2711.14
P62070	Ras-related protein R-Ras2	25.0774	66.3458	45.2233	56.4479	45.2298
P62079	Tetraspanin-5	89.7739	91.454	250.404	95.9826	139.549
P62136	Serine/threonine-protein phosphatase PP1-alpha catalytic subunit	293.446	520.501	103.684	416.73	408.933
P62140	Serine/threonine-protein phosphatase PP1-beta catalytic subunit	182.215	229.134	133.535	169.509	292.489
P62241	40S ribosomal protein S8	90.5455	40.3724	166.859	35.9754	80.9955
P62258	14-3-3 protein epsilon	3442.18	6384.01	1602.09	5351.49	4672.75
P62269	40S ribosomal protein S18	155.859	72.28	110.583	56.8772	149.132
P62277	40S ribosomal protein S13	47.5699	4.46214	3.45646	14.3487	19.506
P62280	40S ribosomal protein S11	102.996	56.2232	77.6747	44.5319	72.4152
P62306	Small nuclear ribonucleoprotein F	43.3006	52.5777	105.832	60.0082	72.7367
P62314	Small nuclear ribonucleoprotein Sm D1	277.687	55.4054	255.036	52.5947	155.721
P62316	Small nuclear ribonucleoprotein Sm D2	145.904	68.702	150.88	68.9913	111.893
P62318	Small nuclear ribonucleoprotein Sm D3	332.634	74.6566	378.324	114.882	180.525
P62328	Thymosin beta-4	455.825	1144.56	266.851	813.127	1308.74
P62330	ADP-ribosylation factor 6	546.582	1166.16	655.004	1014.61	873.443
P62341	Thioredoxin reductase-like selenoprotein T	220.657	903.949	116.759	129.915	131.739
P62424	60S ribosomal protein L7a	116.504	42.0602	72.0747	46.9754	157.824
P62491	Ras-related protein Rab-11A	3847.75	7760.89	3353.49	6344.84	6450
P62495	Eukaryotic peptide chain release factor subunit 1	144.903	190.203	46.7639	183.007	155.413
P62701	40S ribosomal protein S4, X isoform	81.6632	49.4961	100.565	25.5099	70.7738
P62714	Serine/threonine-protein phosphatase 2A catalytic subunit beta isoform	221.984	361.767	137.255	418.905	375.988
P62750	60S ribosomal protein L23a	50.0242	43.934	54.6973	19.0093	63.231
P62805	Histone H4	180768	52547.7	328626	109769	95066.4
P62820	Ras-related protein Rab-1A	269.981	533.708	301.893	466.187	374.993
P62826	GTP-binding nuclear protein Ran	527.068	1078.54	943.372	1240.12	984.719
P62834	Ras-related protein Rap-1A	1070.8	1822.38	204.54	1997.28	1652.48
P62847	40S ribosomal protein S24	64.3271	31.3061	93.7375	38.0053	85.3586
P62851	40S ribosomal protein S25	200.416	22.996	288.048	79.4061	183.079
P62854	40S ribosomal protein S26	18.9945	11.2205	11.3187	7.9833	35.2745
P62873	Guanine nucleotide-binding protein G(I)/G(S)/G(T) subunit beta-1	3735.84	5198.65	2746.72	6386.54	5015.34
P62877	E3 ubiquitin-protein ligase RBX1	83.965	118.246	50.9308	123.902	153.525
P62879	Guanine nucleotide-binding protein G(I)/G(S)/G(T) subunit beta-2	8849.31	9087.68	5637.58	13391.3	11598.9
P62888	60S ribosomal protein L30	240.145	61.6353	250.91	59.87	120.928
P62910	60S ribosomal protein L32	48.3024	23.4241	62.406	17.2519	37.9386
P62913	60S ribosomal protein L11	58.4626	51.9355	30.9882	46.6682	110.099
P62917	60S ribosomal protein L8	63.5319	19.3195	42.8501	18.3562	47.4236
P62937	Peptidyl-prolyl cis-trans isomerase A	7117.05	14634	5615.42	14060.1	13440.7
P62942	Peptidyl-prolyl cis-trans isomerase FKBP1A	227.256	1159.12	196.555	413.183	504.814
P62979	Ubiquitin-40S ribosomal protein S27a	12720.1	13877.7	33122.9	12924.8	16725.4
P62993	Growth factor receptor-bound protein 2	451.008	1220.88	359.166	768.004	744.076
P63000	Ras-related C3 botulinum toxin substrate 1	3984.32	8389.02	3301.63	8558.91	6246.96
P63010	AP-2 complex subunit beta	176.5	221.731	127.739	268.509	206.87
P63027	Vesicle-associated membrane protein 2	101.435	96.2755	251.366	101.723	124.135
P63092;Q5JWF2	Guanine nucleotide-binding protein G(s) subunit alpha isoforms short;Guanine nucleotide-binding protein G(s) subunit alpha isoforms XLas	668.052	1153.63	765.682	1267.43	1220.64
P63096	Guanine nucleotide-binding protein G(i) subunit alpha-1	197.717	316.222	168.758	374.357	345.863
P63098	Calcineurin subunit B type 1	152.295	72.591	32.2638	159.928	141.205
P63104	14-3-3 protein zeta/delta	29969.1	31843	8111.05	36533.2	30738.3
P63208	S-phase kinase-associated protein 1	134.55	277.614	358.853	195.421	166.486
P63218	Guanine nucleotide-binding protein G(I)/G(S)/G(O) subunit gamma-5	165.491	369.748	261.514	377.069	294.313
P63241	Eukaryotic translation initiation factor 5A-1	203.567	258.032	176.699	205.211	187.151
P63261	Actin, cytoplasmic 2	97473.7	103802	23292.4	149575	138374
P63313	Thymosin beta-10	119.634	311.41	122.713	158.293	265.496
P67809	Nuclease-sensitive element-binding protein 1	134.798	37.5815	125.828	34.1589	36.3415
P67812	Signal peptidase complex catalytic subunit SEC11A	62.6861	90.1108	74.2457	80.5675	75.4291
P67936	Tropomyosin alpha-4 chain	2651.32	7328.97	682.657	4797.49	5011.32
P68032	Actin, alpha cardiac muscle 1	12060	14632.9	4990.64	17333	15296.5
P68036	Ubiquitin-conjugating enzyme E2 L3	322.653	795.472	297.606	587.816	522.097
P68104;Q5VTE0	Elongation factor 1-alpha 1;Putative elongation factor 1-alpha-like 3	736.25	764.937	745.171	661.087	885.439
P68363	Tubulin alpha-1B chain	5746.05	9116.55	2517.86	9410.68	11834.7
P68366	Tubulin alpha-4A chain	1444.26	717.268	439.712	2268.02	2447.05
P68371	Tubulin beta-4B chain	5713.76	7287.42	1447.72	7381.22	9751.38
P68400	Casein kinase II subunit alpha	72.4089	57.758	41.5586	52.7077	95.3583
P68402	Platelet-activating factor acetylhydrolase IB subunit beta	110.959	302.22	56.4521	214.18	177.219
P68431	Histone H3.1	7306.75	3818.21	12955.2	5489.32	2794.22
P68871	Hemoglobin subunit beta	226763	220764	176534	372077	278336
P69849;Q15155;Q5JPE7	Nodal modulator 3;Nodal modulator 1;Nodal modulator 2	155.489	112.446	63.7382	133.607	168.381
P69891	Hemoglobin subunit gamma-1	1074.43	2573.3	1229.81	3760.81	1747.79
P69892	Hemoglobin subunit gamma-2	220025	218317	185660	359009	233939
P69905	Hemoglobin subunit alpha	87042.9	106527	57958.5	178818	114124
P78324	Tyrosine-protein phosphatase non-receptor type substrate 1	337.38	255.161	346.011	230.672	223.65
P78325	Disintegrin and metalloproteinase domain-containing protein 8	87.238	85.644	78.0919	62.1337	50.6662
P78368	Casein kinase I isoform gamma-2	63.4864	64.6856	46.4542	68.0489	39.4792
P78371	T-complex protein 1 subunit beta	274.048	500.896	371.052	477.019	507.8
P78380	Oxidized low-density lipoprotein receptor 1	235.51	173.675	221.366	101.377	69.2515
P78406	mRNA export factor	61.8226	44.7264	167.118	128.646	117.207
P78417	Glutathione S-transferase omega-1	3415.55	6660.6	776.9	5417.97	4070.51
P78509	Reelin	1614.54	353.683	781.793	321.22	932.251
P78527	DNA-dependent protein kinase catalytic subunit	282.162	138.672	412.586	78.0802	155.875
P78536	Disintegrin and metalloproteinase domain-containing protein 17	88.1819	73.1318	112.871	45.8922	90.4503
P79483	HLA class II histocompatibility antigen, DR beta 3 chain	56.3362	122.402	202.615	58.6812	183.519
P80108	Phosphatidylinositol-glycan-specific phospholipase D	24.3514	52.9396	246.612	99.7925	102.523
P80188	Neutrophil gelatinase-associated lipocalin	3441.39	2330.69	1758.38	2016.68	1664.44
P80217	Interferon-induced 35 kDa protein	63.4871	148.057	103.519	98.1791	62.3673
P80303	Nucleobindin-2	109.623	161.084	182.512	154.194	119.046
P80511	Protein S100-A12	1151.25	687.859	332.927	672.723	396.309
P80723	Brain acid soluble protein 1	1532.03	978.006	885.383	973.928	732.644
P80748	Immunoglobulin lambda variable 3-21	3732.29	1458.12	8388.65	1257.8	1431.19
P81605	Dermcidin	574.982	86.2836	427.798	113.175	217.363
P82909	28S ribosomal protein S36, mitochondrial	43.8008	21.3559	103.148	13.4531	27.8158
P83881;Q969Q0	60S ribosomal protein L36a;60S ribosomal protein L36a-like	119.301	58.0912	713.343	102.025	207.524
P84085	ADP-ribosylation factor 5	267.949	708.695	280.618	387.669	442.143
P84095	Rho-related GTP-binding protein RhoG	618.941	871.176	568.286	734.865	626.528
P84098	60S ribosomal protein L19	296.111	120.689	329.986	122.431	189.247
P84103	Serine/arginine-rich splicing factor 3	74.8044	69.1669	234.879	82.7506	106.228
P84243	Histone H3.3	8378.86	5013.45	15290.5	6623.5	3909.16
P98082	Disabled homolog 2	101.924	209.84	9.01222	143.606	118.551
P98160	Basement membrane-specific heparan sulfate proteoglycan core protein	339.773	229.432	410.773	145.205	380.514
P98171	Rho GTPase-activating protein 4	128.788	152.942	202.733	110.692	151.056
P98172	Ephrin-B1	235.626	534.252	674.692	478.684	682.552
P98194	Calcium-transporting ATPase type 2C member 1	276.99	218.378	794.98	343.299	305.808
P98196	Probable phospholipid-transporting ATPase IH	100.815	144.036	99.7483	90.9853	83.0651
Q00013	55 kDa erythrocyte membrane protein	638.161	1880.7	510.866	1558.89	1180.25
Q00325	Phosphate carrier protein, mitochondrial	1035.7	1537.22	293.236	1592.03	1182.79
Q00577	Transcriptional activator protein Pur-alpha	204.074	141.025	196.098	152.232	176.551
Q00610	Clathrin heavy chain 1	383.167	600.155	680.912	473.163	561.629
Q00765	Receptor expression-enhancing protein 5	1186.64	730.933	3653	706.587	1550.96
Q00796	Sorbitol dehydrogenase	187.369	900.227	388.899	273.179	131.725
Q00839	Heterogeneous nuclear ribonucleoprotein U	273.186	71.0177	187.419	102.989	135.164
Q01082	Spectrin beta chain, non-erythrocytic 1	370.277	921.036	403.824	570.29	644.926
Q01432	AMP deaminase 3	89.8804	63.8735	251.684	84.664	125.685
Q01433	AMP deaminase 2	203.774	314.837	97.2093	275.02	268.801
Q01469	Fatty acid-binding protein, epidermal	458.201	784.479	573.922	820.035	1157.74
Q01518	Adenylyl cyclase-associated protein 1	10840.1	17055.2	8051.78	18682.5	10793
Q01628	Interferon-induced transmembrane protein 3	297.279	221.363	710.875	240.377	567.091
Q01650	Large neutral amino acids transporter small subunit 1	74.9302	110.862	202.192	71.2822	100.463
Q01970	1-phosphatidylinositol 4,5-bisphosphate phosphodiesterase beta-3	123.396	182.925	93.8028	183.41	155.996
Q02094	Ammonium transporter Rh type A	495.555	1222.38	988.923	1080.24	881.618
Q02108	Guanylate cyclase soluble subunit alpha-1	72.0497	86.137	60.5855	80.003	84.4393
Q02153	Guanylate cyclase soluble subunit beta-1	63.6603	127.459	95.3824	96.6429	103.616
Q02161	Blood group Rh(D) polypeptide	863.299	1957.23	1089.12	2032.42	1480.16
Q02413	Desmoglein-1	371.486	76.1861	512.109	345.685	181.407
Q02543	60S ribosomal protein L18a	111.988	44.3578	201.081	54.9402	128.554
Q02763	Angiopoietin-1 receptor	35.1211	76.8105	58.0936	66.5493	100.378
Q02809	Procollagen-lysine,2-oxoglutarate 5-dioxygenase 1	77.4706	42.8351	95.7966	27.7289	74.3479
Q02818	Nucleobindin-1	299.151	279.074	459.498	163.955	142.428
Q02878	60S ribosomal protein L6	252.381	120.339	202.674	116.96	391.294
Q02880	DNA topoisomerase 2-beta	147.762	46.9594	68.5721	53.703	59.033
Q02952	A-kinase anchor protein 12	67.6144	55.6609	150.256	28.8786	14.5147
Q02985	Complement factor H-related protein 3	224.677	247.887	427.03	236.042	156.984
Q03135	Caveolin-1	43.4292	77.2716	311.776	38.7398	66.3815
Q03154	Aminoacylase-1	22.7912	414.368	255.851	66.6468	51.6668
Q03405	Urokinase plasminogen activator surface receptor	71.5737	69.4564	111.255	69.2834	55.9679
Q03518	Antigen peptide transporter 1	285.778	339.611	234.598	222.793	261.641
Q03519	Antigen peptide transporter 2	209.066	138.335	144.751	120.651	174.184
Q03591	Complement factor H-related protein 1	13054.3	3164.42	11360.4	4982.42	3915.16
Q04446	1,4-alpha-glucan-branching enzyme	76.8782	149.879	38.0174	99.3201	94.4312
Q04656	Copper-transporting ATPase 1	137.674	312.975	277.763	184.734	227.363
Q04695	Keratin, type I cytoskeletal 17	97.314	95.0402	59.588	53.7217	69.5124
Q04756	Hepatocyte growth factor activator	1943.52	498.69	3447.39	805.182	933.83
Q04760	Lactoylglutathione lyase	230.611	446.705	132.834	397.212	287.462
Q04771	Activin receptor type-1	67.8053	185.057	116.439	161.669	189.289
Q04828	Aldo-keto reductase family 1 member C1	39.1778	1405.51	28.3736	47.9185	50.6298
Q04917	14-3-3 protein eta	2893.31	4083.04	969.359	4368.9	3895.3
Q04941	Proteolipid protein 2	1557.72	2427.58	3381.44	1550.24	1730.53
Q05193	Dynamin-1	136.251	424.079	508.412	290.498	209.627
Q05209	Tyrosine-protein phosphatase non-receptor type 12	48.6165	105.185	18.8625	84.5263	93.481
Q05397	Focal adhesion kinase 1	76.9016	150.402	72.682	146.078	121.246
Q05655	Protein kinase C delta type	126.344	205.306	86.9085	182.536	173.048
Q05682	Caldesmon	312.148	555.923	68.4492	470.04	465.234
Q05940	Synaptic vesicular amine transporter	56.5928	72.2096	274.678	96.6781	65.5076
Q06033	Inter-alpha-trypsin inhibitor heavy chain H3	563.065	446.749	1673.35	632.062	355.788
Q06124	Tyrosine-protein phosphatase non-receptor type 11	149.287	260.992	26.9462	244.568	273.751
Q06323	Proteasome activator complex subunit 1	235.041	427.659	64.1969	418.806	335.388
Q06481	Amyloid-like protein 2	34.0322	29.1062	59.3753	12.6033	18.3005
Q06830	Peroxiredoxin-1	2065.06	673.242	149.643	3888.27	1966.6
Q07020	60S ribosomal protein L18	184.705	44.0506	184.854	104.82	166.421
Q07065	Cytoskeleton-associated protein 4	222.894	431.861	130.533	183.845	261.63
Q07666	KH domain-containing, RNA-binding, signal transduction-associated protein 1	35.5718	36.5751	60.2599	33.7232	49.1212
Q07866	Kinesin light chain 1	15.9564	40.8975	73.4454	11.9535	32.7813
Q07954	Prolow-density lipoprotein receptor-related protein 1	1870.34	993.929	12669.3	2977.46	4170.57
Q07960	Rho GTPase-activating protein 1	464.476	642.302	241.571	743.629	603.453
Q08170;Q13243;Q13247	Serine/arginine-rich splicing factor 4;Serine/arginine-rich splicing factor 5;Serine/arginine-rich splicing factor 6	130.656	89.4313	219.724	63.8506	49.9312
Q08174	Protocadherin-1	80.4307	95.5719	9.53267	43.9251	121.621
Q08188	Protein-glutamine gamma-glutamyltransferase E	139.958	36.3148	96.6556	192.831	23.0666
Q08209	Serine/threonine-protein phosphatase 2B catalytic subunit alpha isoform	213.756	337.589	84.7974	315.715	269.687
Q08211	ATP-dependent RNA helicase A	41.6085	26.9867	1086.95	241.283	250.367
Q08380	Galectin-3-binding protein	23571.5	12949.2	188405	28883.3	38713.8
Q08431	Lactadherin	2467.39	2926.63	4005.87	3201.41	2953.13
Q08477	Docosahexaenoic acid omega-hydroxylase CYP4F3	1545.84	1901.83	1686.91	1214.59	1397.02
Q08495	Dematin	469.211	1168.71	247.991	901.71	900.627
Q08554	Desmocollin-1	136.597	27.7475	160.576	45.9979	61.919
Q08722	Leukocyte surface antigen CD47	3681.25	2850.81	3007.54	5803.75	4814.19
Q08830	Fibrinogen-like protein 1	336.871	129.441	285.457	70.3968	105.094
Q08AG7	Mitotic-spindle organizing protein 1	57.8573	143.17	455.939	119.524	152.031
Q08ET2	Sialic acid-binding Ig-like lectin 14	320.102	297.38	652.774	127.565	176.957
Q09327	Beta-1,4-mannosyl-glycoprotein 4-beta-N-acetylglucosaminyltransferase	189.443	35.2163	154.354	30.2749	446.257
Q09666	Neuroblast differentiation-associated protein AHNAK	648.324	265.013	434.075	476.837	481.276
Q0VGL1	Ragulator complex protein LAMTOR4	148.907	325	423.786	151.439	166.214
Q10471	Polypeptide N-acetylgalactosaminyltransferase 2	111.787	106.482	58.4552	87.5746	100.185
Q10472	Polypeptide N-acetylgalactosaminyltransferase 1	102.499	84.9653	124.763	54.0465	77.9938
Q10567	AP-1 complex subunit beta-1	370.575	585.409	394.199	583.809	604.005
Q10588	ADP-ribosyl cyclase/cyclic ADP-ribose hydrolase 2	626.915	519.381	257.435	391.22	323.336
Q10589	Bone marrow stromal antigen 2	743.597	519.574	784.984	588.988	861.05
Q12767	Transmembrane protein 94	34.245	57.0853	38.097	28.3917	28.9795
Q12805	EGF-containing fibulin-like extracellular matrix protein 1	84.4631	68.2925	234.485	28.4956	56.5922
Q12841	Follistatin-related protein 1	267.524	134.4	1018.54	242.287	375.863
Q12846	Syntaxin-4	286.506	403.687	190.545	357.034	323.966
Q12851	Mitogen-activated protein kinase kinase kinase kinase 2	30.6783	17.7961	84.941	19.7947	29.6282
Q12874	Splicing factor 3A subunit 3	2370.5	11642.2	127.419	32.0978	38.5596
Q12889	Oviduct-specific glycoprotein	70.8899	42.4201	923.066	6.53258	138.696
Q12891	Hyaluronidase-2	58.3018	52.2105	360.32	56.0978	57.2029
Q12904	Aminoacyl tRNA synthase complex-interacting multifunctional protein 1	24.0867	34.3996	39.3099	16.3773	24.7404
Q12907	Vesicular integral-membrane protein VIP36	1520.2	2842.59	1280.13	1063.13	1165.89
Q12913	Receptor-type tyrosine-protein phosphatase eta	5055.58	7370.59	1685.24	8675.2	5799.99
Q12929	Epidermal growth factor receptor kinase substrate 8	45.9591	51.2269	144.957	44.1745	95.5082
Q12959	Disks large homolog 1	39.4358	100.104	49.6661	103.928	77.6623
Q12974	Protein tyrosine phosphatase type IVA 2	119.677	183.411	118.64	172.989	132.247
Q12999	Tetraspanin-31	66.6512	100.243	74.1925	74.9162	70.5845
Q13045	Protein flightless-1 homolog	48.5007	122.219	251.598	111.362	138.278
Q13094	Lymphocyte cytosolic protein 2	199.09	711.973	97.5793	418.262	492.891
Q13103	Secreted phosphoprotein 24	11222	4693.77	25014.1	11338.5	9547.5
Q13131	5'-AMP-activated protein kinase catalytic subunit alpha-1	55.4317	128.842	257.275	70.9882	83.4849
Q13155	Aminoacyl tRNA synthase complex-interacting multifunctional protein 2	43.5107	49.9055	81.6391	60.2689	86.5274
Q13162	Peroxiredoxin-4	313.292	379.341	1103.97	386.097	345.877
Q13177	Serine/threonine-protein kinase PAK 2	81.2318	124.01	39.0034	68.2726	80.3868
Q13200	26S proteasome non-ATPase regulatory subunit 2	28.025	68.5947	38.4895	40.7674	48.8973
Q13201	Multimerin-1	19999.9	7434.56	17679.6	6648.73	6092.81
Q13217	DnaJ homolog subfamily C member 3	178.031	207.003	271.188	129.59	143.676
Q13228	Methanethiol oxidase	338.04	2120.98	323.715	862.722	581.565
Q13232	Nucleoside diphosphate kinase 3	57.7765	65.8827	187.405	187.29	98.4434
Q13277	Syntaxin-3	169.823	120.472	64.5923	136.221	107.041
Q13287	N-myc-interactor	24.7986	43.4424	17.3929	42.6664	10.0235
Q13303	Voltage-gated potassium channel subunit beta-2	376.408	213.051	547.865	156.86	198.091
Q13308	Inactive tyrosine-protein kinase 7	15.2568	49.0501	38.5347	42.2833	41.8089
Q13336	Urea transporter 1	403.237	864.609	1351.74	746.114	759
Q13347	Eukaryotic translation initiation factor 3 subunit I	146.57	103.718	191.684	94.9089	110.745
Q13361	Microfibrillar-associated protein 5	86.8018	44.7459	192.912	55.6364	88.0259
Q13393	Phospholipase D1	43.7734	46.3262	96.9972	47.0176	49.1619
Q13404	Ubiquitin-conjugating enzyme E2 variant 1	545.725	1192.51	895.356	827.808	631.929
Q13409	Cytoplasmic dynein 1 intermediate chain 2	12.4197	22.4069	38.7174	23.9947	12.5414
Q13418	Integrin-linked protein kinase	1757.04	4782.64	622.168	3453.53	2947.79
Q13423	NAD(P) transhydrogenase, mitochondrial	551.341	648.351	126.41	665.032	473.257
Q13443	Disintegrin and metalloproteinase domain-containing protein 9	131.226	130.784	61.1928	113.239	100.116
Q13444	Disintegrin and metalloproteinase domain-containing protein 15	60.9887	117.297	109.639	105.596	164.053
Q13445	Transmembrane emp24 domain-containing protein 1	87.3367	62.1809	157.244	68.4926	61.7495
Q13464	Rho-associated protein kinase 1	85.1147	140.235	186.216	138.702	99.4381
Q13488	V-type proton ATPase 116 kDa subunit a isoform 3	431.337	248.952	260.545	192.749	161.255
Q13492	Phosphatidylinositol-binding clathrin assembly protein	50.5211	114.07	70.886	71.3036	107.451
Q13496	Myotubularin	70.5231	120.944	37.7155	139.045	105.872
Q13509	Tubulin beta-3 chain	1123.06	1103.96	1012.78	1276.71	1665.28
Q13510	Acid ceramidase	340.994	213.966	212.845	176.238	152.443
Q13526	Peptidyl-prolyl cis-trans isomerase NIMA-interacting 1	41.5811	141.901	79.5985	70.254	73.3274
Q13530	Serine incorporator 3	377.105	355.291	359.347	176.015	381.086
Q13555	Calcium/calmodulin-dependent protein kinase type II subunit gamma	165.801	240.424	940.582	244.374	212.573
Q13557	Calcium/calmodulin-dependent protein kinase type II subunit delta	52.3916	46.6608	80.8332	58.8973	37.4216
Q13561	Dynactin subunit 2	669.595	458.578	518.175	393.969	440.445
Q13564	NEDD8-activating enzyme E1 regulatory subunit	85.1102	112.355	153.464	92.0351	107.322
Q13571	Lysosomal-associated transmembrane protein 5	247.839	208.53	915.863	233.923	323.857
Q13576	Ras GTPase-activating-like protein IQGAP2	194.898	518.305	85.7755	399.775	436.07
Q13586	Stromal interaction molecule 1	325.626	374.732	260.381	503.301	415.356
Q13617	Cullin-2	152.357	294.307	261.245	638.519	359.34
Q13618	Cullin-3	82.156	169.873	298.742	177.693	152.957
Q13630	GDP-L-fucose synthase	160.855	342.612	369.114	352.273	244.913
Q13636	Ras-related protein Rab-31	107.683	98.5123	123.579	116.154	103.34
Q13637	Ras-related protein Rab-32	489.157	538.232	462.919	627.036	761.657
Q13642	Four and a half LIM domains protein 1	364.008	978.719	119.841	631.683	688.812
Q13724	Mannosyl-oligosaccharide glucosidase	127.854	204.207	65.2713	95.9884	122.888
Q13790	Apolipoprotein F	548.367	1180.05	932.286	279.258	491.683
Q13797	Integrin alpha-9	153.527	183.184	84.106	353.056	362.242
Q13813	Spectrin alpha chain, non-erythrocytic 1	147.354	82.6632	82.0768	67.3395	65.1371
Q13867	Bleomycin hydrolase	592.766	789.826	785.101	601.405	532.208
Q13873	Bone morphogenetic protein receptor type-2	7.6076	22.1545	26.5642	23.9299	10.2785
Q14008	Cytoskeleton-associated protein 5	228.929	321.098	57.4347	448.901	294.472
Q14019	Coactosin-like protein	680.753	1891.38	330.449	1787.26	1259.11
Q14088	Ras-related protein Rab-33A	156.099	71.3726	84.8479	153.605	181.178
Q14108	Lysosome membrane protein 2	149.247	178.109	336.341	218.15	253.405
Q14118	Dystroglycan	104	99.2722	60.6152	99.321	119.875
Q14141	Septin-6	213.065	109.753	145.976	303.202	332.654
Q14152	Eukaryotic translation initiation factor 3 subunit A	311.029	204.113	510.788	170.118	214.594
Q14155	Rho guanine nucleotide exchange factor 7	41.8479	96.2559	80.906	99.495	67.7108
Q14156	Protein EFR3 homolog A	154.681	179.681	69.2518	232.122	224.171
Q14161	ARF GTPase-activating protein GIT2	25.4246	31.1619	37.8018	35.4176	33.4049
Q14162	Scavenger receptor class F member 1	21.2296	40.2128	3.49107	49.4727	51.3752
Q14165	Malectin	852.804	1259.83	420.839	594.343	727.91
Q14166	Tubulin--tyrosine ligase-like protein 12	41.105	42.7476	47.4022	35.7485	46.9004
Q14203	Dynactin subunit 1	190.41	142.456	234.181	117.299	135.655
Q14204	Cytoplasmic dynein 1 heavy chain 1	81.2261	167.625	416.657	94.6309	144.44
Q14242	P-selectin glycoprotein ligand 1	226.397	159.781	416.886	192.722	181.518
Q14247	Src substrate cortactin	1062.24	4260.12	333.907	2286.95	2358.82
Q14254	Flotillin-2	729.885	765.337	909.548	580.842	799.297
Q14289	Protein-tyrosine kinase 2-beta	75.2323	91.1831	86.5949	64.8708	62.2966
Q14314	Fibroleukin	512.485	235.125	574.034	179.615	183.062
Q14344	Guanine nucleotide-binding protein subunit alpha-13	902.691	1675.41	396.146	1374.84	1224.27
Q14392	Leucine-rich repeat-containing protein 32	500.04	410.306	404.508	324.509	588.356
Q14520	Hyaluro0-binding protein 2	3069.54	1076.34	3007.07	2028.13	351.337
Q14554	Protein disulfide-isomerase A5	157.628	258.265	382.725	205.906	294.246
Q14571	Inositol 1,4,5-trisphosphate receptor type 2	32.9703	45.5224	141.838	50.1553	61.2761
Q14624	Inter-alpha-trypsin inhibitor heavy chain H4	57171.1	22054.4	158012	46607.4	75824.5
Q14642	Type I inositol 1,4,5-trisphosphate 5-phosphatase	161.942	345.591	66.4418	314.072	264.401
Q14644	Ras GTPase-activating protein 3	673.549	1561.64	281.661	1192.19	1153.62
Q14667	Protein KIAA0100	49.535	56.0967	2033.98	180.021	250.597
Q14677	Clathrin interactor 1	57.027	103.782	163.045	79.14	121.708
Q14697	Neutral alpha-glucosidase AB	481.872	561.049	231.318	481.718	476.582
Q14699	Raftlin	125.922	252.935	291.033	237.922	371.455
Q14728	Major facilitator superfamily domain-containing protein 10	151.704	147.044	96.6007	145.76	126.344
Q14739	Lamin-B receptor	334.741	161.573	337.422	265.141	228.38
Q14761	Protein tyrosine phosphatase receptor type C-associated protein	95.9521	58.6885	196.303	73.934	101.119
Q14764	Major vault protein	3672.54	1187.06	2584.71	1936.51	4920.98
Q14766	Latent-transforming growth factor beta-binding protein 1	921.729	219.065	567.09	260.109	501.144
Q14773	Intercellular adhesion molecule 4	70.5414	182.194	149.549	132.786	117.91
Q14847	LIM and SH3 domain protein 1	161.62	391.364	164.305	338.518	326.119
Q14974	Importin subunit beta-1	337.669	567.544	234.22	563.324	435.562
Q149M9	NACHT domain- and WD repeat-containing protein 1	214.84	64.8406	216.234	88.473	139.859
Q14BN4	Sarcolemmal membrane-associated protein	223.144	219.859	160.371	100.754	129.888
Q14CN4	Keratin, type II cytoskeletal 72	62.0934	19.3417	65.4057	47.0334	15.3978
Q15005	Signal peptidase complex subunit 2	416.867	462.105	320.322	425.537	411.194
Q15008	26S proteasome non-ATPase regulatory subunit 6	81.821	186.797	77.7281	108.724	123.816
Q15019	Septin-2	743.418	1139.34	297.142	893.418	1064.67
Q15029	116 kDa U5 small nuclear ribonucleoprotein component	50.7874	38.1728	49.2222	35.9623	34.6573
Q15036	Sorting nexin-17	97.7223	258.954	92.8107	183.835	179.497
Q15041	ADP-ribosylation factor-like protein 6-interacting protein 1	294.645	364.206	326.244	176.961	255.189
Q15049	Membrane protein MLC1	168.046	207.79	326.916	165.354	145.933
Q15052	Rho guanine nucleotide exchange factor 6	41.576	54.8225	145.75	44.7411	71.3554
Q15056	Eukaryotic translation initiation factor 4H	1523.26	263.013	48.1499	3299.74	1954.99
Q15057	Arf-GAP with coiled-coil, ANK repeat and PH domain-containing protein 2	39.3481	45.0313	76.9997	27.9651	39.5565
Q15080	Neutrophil cytosol factor 4	88.4719	107.604	90.3434	79.2432	96.4005
Q15084	Protein disulfide-isomerase A6	1183.97	1606.86	484.905	1257.08	1433.95
Q15102	Platelet-activating factor acetylhydrolase IB subunit gamma	27.6598	122.944	64.8539	86.195	53.8814
Q15113	Procollagen C-endopeptidase enhancer 1	187.954	79.7041	115.736	61.8514	66.9599
Q15121	Astrocytic phosphoprotein PEA-15	31.5929	61.4479	56.0799	91.8297	66.299
Q15125	3-beta-hydroxysteroid-Delta(8),Delta(7)-isomerase	177.74	166.048	190.484	151.424	113.259
Q15147	1-phosphatidylinositol 4,5-bisphosphate phosphodiesterase beta-4	135.786	425.165	271.207	320.433	242.413
Q15149	Plectin	67.7743	231.327	83.8235	99.9401	226.861
Q15165	Serum paraoxonase/arylesterase 2	216.563	557.118	277.392	73.9761	104.154
Q15166	Serum paraoxonase/lactonase 3	93.603	585.081	146.658	32.888	32.7615
Q15172	Serine/threonine-protein phosphatase 2A 56 kDa regulatory subunit alpha isoform	58.4747	83.7208	19.0523	84.5361	99.6305
Q15181	Inorganic pyrophosphatase	52.571	135.729	58.8716	88.8728	118.213
Q15223	Nectin-1	89.8783	175.655	297.742	180.066	258.841
Q15257	Serine/threonine-protein phosphatase 2A activator	405.225	1025.33	176.153	798.136	653.005
Q15276	Rab GTPase-binding effector protein 1	403.72	56.2237	77.9693	36.4313	49.867
Q15286	Ras-related protein Rab-35	251.603	417.889	210.153	380.273	413.084
Q15363	Transmembrane emp24 domain-containing protein 2	371.479	258.472	427.187	261.14	353.828
Q15365	Poly(rC)-binding protein 1	768.893	2473.58	592.793	1206.19	1392.87
Q15366	Poly(rC)-binding protein 2	309.162	1247.26	397.391	639.901	745.377
Q15369	Elongin-C	105.257	214.091	166.196	136.538	157.987
Q15382	GTP-binding protein Rheb	158.641	170.141	123.746	272.818	328.46
Q15389	Angiopoietin-1	1310.95	343.953	1010.87	606.354	497.008
Q15393	Splicing factor 3B subunit 3	103.385	70.3591	160.799	38.8845	63.0164
Q15404	Ras suppressor protein 1	6380.46	14043.4	1625.35	11838.2	8614.16
Q15418	Ribosomal protein S6 kinase alpha-1	198.009	82.9117	11.0922	237.895	174.112
Q15435	Protein phosphatase 1 regulatory subunit 7	80.3974	94.9539	22.0991	122.147	108.055
Q15436	Protein transport protein Sec23A	147.925	205.535	108.839	205.619	317.428
Q15437	Protein transport protein Sec23B	59.9106	71.089	117.177	70.0532	57.6434
Q15485	Ficolin-2	3132.11	768.355	4005.26	1636.68	1825.31
Q15555	Microtubule-associated protein RP/EB family member 2	747.404	1252.28	205.719	1104.77	674.264
Q15582	Transforming growth factor-beta-induced protein ig-h3	951.362	424.247	1455.59	389.518	678.404
Q15599	Na(+)/H(+) exchange regulatory cofactor NHE-RF2	281.069	273.716	546.675	304.42	603.149
Q15631	Translin	123.426	186.19	105.99	213.244	174.108
Q15642	Cdc42-interacting protein 4	148.861	391.384	73.6755	244.476	322.383
Q15691	Microtubule-associated protein RP/EB family member 1	353.674	573.339	84.1674	472.049	324.881
Q15722	Leukotriene B4 receptor 1	303.122	259.371	404.498	215.101	171.812
Q15738	Sterol-4-alpha-carboxylate 3-dehydrogenase, decarboxylating	104.884	271.329	89.0045	59.9935	101.227
Q15758	Neutral amino acid transporter B(0)	758.906	1580.97	2744.2	1119.55	1858.51
Q15762	CD226 antigen	160.867	369.965	267.784	624.145	403.788
Q15771	Ras-related protein Rab-30	46.9619	112.234	23.6433	77.2295	84.5497
Q15819	Ubiquitin-conjugating enzyme E2 variant 2	293.976	575.19	264.403	546.768	471.124
Q15833	Syntaxin-binding protein 2	1838.39	3292.51	1050.84	3347.5	2668.68
Q15836	Vesicle-associated membrane protein 3	263.435	215.088	380.585	232.785	289.136
Q15843	NEDD8	49.3747	136.781	32.6679	83.5643	89.5693
Q15848	Adiponectin	379.973	162.631	664.705	460.158	183.501
Q15904	V-type proton ATPase subunit S1	322.858	599.573	859.351	157.815	449.604
Q15907	Ras-related protein Rab-11B	203.938	585.579	566.079	544.582	462.403
Q15942	Zyxin	1398.19	3000.93	554.372	2375	2179.11
Q16181	Septin-7	467.906	823.105	225.685	736.399	568.149
Q16401	26S proteasome non-ATPase regulatory subunit 5	110.916	249.529	78.9109	150.128	133.717
Q16531	DNA damage-binding protein 1	112.918	248.068	71.3302	219.864	166.56
Q16539	Mitogen-activated protein kinase 14	60.5772	188.176	31.0432	98.2628	117.455
Q16543	Hsp90 co-chaperone Cdc37	68.7486	211.274	170.095	169.363	210.716
Q16555	Dihydropyrimidinase-related protein 2	398.131	873.57	134.407	719.206	656.817
Q16563	Synaptophysin-like protein 1	106.933	364.841	376.2	174.438	112.326
Q16570	Atypical chemokine receptor 1	1819.53	2164.86	4092.02	1993.19	1953.06
Q16602	Calcitonin gene-related peptide type 1 receptor	142.092	252.226	329.524	327.378	363.956
Q16610	Extracellular matrix protein 1	8520.67	1951.39	2549.23	1691.02	1651.36
Q16637	Survival motor neuron protein	66.4363	84.5795	309.901	48.5851	102.406
Q16643	Drebrin	167.933	166.594	282.252	164.849	173.322
Q16658	Fascin	198.002	293.233	90.7229	367.181	503.372
Q16698	2,4-dienoyl-CoA reductase, mitochondrial	265.89	227.095	52.828	298.36	251.532
Q16706	Alpha-mannosidase 2	224.612	87.24	524.857	64.4868	267.289
Q16769	Glutaminyl-peptide cyclotransferase	114.967	108.323	80.8422	64.6741	35.9683
Q16775	Hydroxyacylglutathione hydrolase, mitochondrial	105.074	375.218	97.1696	219.006	183.395
Q16822	Phosphoenolpyruvate carboxykinase [GTP], mitochondrial	148.529	145.229	95.681	109.601	50.8872
Q16836	Hydroxyacyl-coenzyme A dehydrogenase, mitochondrial	409.909	657.461	23.4257	690.034	400.065
Q16851	UTP--glucose-1-phosphate uridylyltransferase	704.786	790.628	1236	703.495	549.333
Q16853	Membrane primary amine oxidase	339.873	629.447	997.344	643.746	1126.01
Q16864	V-type proton ATPase subunit F	71.4108	76.5626	17.6606	50.1291	59.7733
Q16881	Thioredoxin reductase 1, cytoplasmic	94.5072	157.902	33.9081	121.777	91.2852
Q27J81	Inverted formin-2	722.177	1929.39	175.735	1348.91	1256.35
Q29974	HLA class II histocompatibility antigen, DRB1-16 beta chain	217.636	338.208	237.245	240.872	279.563
Q30134	HLA class II histocompatibility antigen, DRB1-8 beta chain	21.0534	59.944	14.32	31.7383	75.6391
Q31612	HLA class I histocompatibility antigen, B-73 alpha chain	523.84	751.835	398.9	688.935	707.253
Q32MZ4	Leucine-rich repeat flightless-interacting protein 1	13.0403	47.8928	67.7782	37.2525	61.2947
Q32P44	Echinoderm microtubule-associated protein-like 3	39.8538	57.9459	119.11	67.6343	69.8266
Q3LXA3	Triokinase/FMN cyclase	96.9432	212.917	95.2906	178.55	138.813
Q3ZCW2	Galectin-related protein	810.605	1796.06	189.095	491.521	678.29
Q4G0F5	Vacuolar protein sorting-associated protein 26B	82.2843	110.258	219.98	97.7838	140.92
Q4KMP7	TBC1 domain family member 10B	87.0424	188.661	41.3275	158.496	162.771
Q4KMQ2	Anoctamin-6	631.529	1075.69	516.093	1150.41	898.716
Q4LDE5	Sushi, von Willebrand factor type A, EGF and pentraxin domain-containing protein 1	3245.16	484.021	1123.96	731.155	1849.49
Q53EU6	Glycerol-3-phosphate acyltransferase 3	275.16	283.921	254.813	202.707	169.757
Q53GD3	Choline transporter-like protein 4	90.1562	90.7437	279.755	66.5252	167.62
Q53GQ0	Very-long-chain 3-oxoacyl-CoA reductase	521.856	571.537	596.948	453.479	516.445
Q53H96	Pyrroline-5-carboxylate reductase 3	37.9971	56.0398	141.725	84.8478	27.2854
Q53TN4	Cytochrome b reductase 1	59.9653	264.813	173.6	105.412	242.85
Q562E7	WD repeat-containing protein 81	30.4947	58.4729	114.9	51.8468	122.947
Q562R1	Beta-actin-like protein 2	40432.7	48687.3	37211.7	92593.3	81702
Q5BJH7	Protein YIF1B	268.09	190.578	375.648	373.22	174.491
Q5D862	Filaggrin-2	202.465	33.4008	126.531	47.47	62.4912
Q5JSL3	Dedicator of cytokinesis protein 11	51.9784	62.1059	136.367	48.4143	94.5498
Q5JTV8	Torsin-1A-interacting protein 1	766.76	807.307	536.331	677.363	504.602
Q5K4L6	Long-chain fatty acid transport protein 3	17.6921	65.1282	54.5389	27.6547	16.7202
Q5M8T2	Solute carrier family 35 member D3	32.7568	10.5335	44.7954	15.9348	21.099
Q5QGZ9	C-type lectin domain family 12 member A	250.436	175.585	138.729	101.776	119.122
Q5SQ64	Lymphocyte antigen 6 complex locus protein G6f	487.439	508.325	1293.06	433.499	507.408
Q5SSJ5	Heterochromatin protein 1-binding protein 3	319.524	91.8605	317.184	120.95	183.674
Q5T0D9	Tumor protein p63-regulated gene 1-like protein	54.2238	84.7526	194.989	69.2954	130.705
Q5T0N5	Formin-binding protein 1-like	32.2691	152.853	108.204	99.237	151.058
Q5T0T0	E3 ubiquitin-protein ligase MARCH8	142.024	374.981	890.057	163.233	381.884
Q5T1M5	FK506-binding protein 15	55.1081	68.984	94.4563	73.1012	95.824
Q5T3F8	CSC1-like protein 2	88.7145	152.777	206.264	93.6459	157.916
Q5T447	E3 ubiquitin-protein ligase HECTD3	28.3757	44.5429	101.261	41.3686	54.1877
Q5T4S7	E3 ubiquitin-protein ligase UBR4	101.906	145.219	208.743	116.463	199.59
Q5T5C0	Syntaxin-binding protein 5	168.545	254.398	179.148	215.985	237.78
Q5T749	Keratinocyte proline-rich protein	555.224	88.1349	568.711	273.021	144.243
Q5T750	Skin-specific protein 32	75.1455	19.4434	160.328	46.8446	35.5559
Q5TDH0	Protein DDI1 homolog 2	78.7992	213.649	271.28	166.478	140.152
Q5U651	Ras-interacting protein 1	179.257	183.228	89.985	312.112	214.442
Q5VST6	Alpha/beta hydrolase domain-containing protein 17B	51.0059	165.801	74.5542	58.1379	60.718
Q5VVQ6	Ubiquitin thioesterase OTU1	33.1614	79.9146	44.9232	73.1556	42.5669
Q5VW32	BRO1 domain-containing protein BROX	296.223	612.384	805.139	458.391	695.729
Q5VY43	Platelet endothelial aggregation receptor 1	172.85	193.373	266.886	255.554	323.822
Q5VYY1	Ankyrin repeat domain-containing protein 22	211.82	95.4528	234.695	129.84	136.658
Q5W0Z9	Probable palmitoyltransferase ZDHHC20	109.006	206.029	178.901	95.0847	119.094
Q5W111	SPRY domain-containing protein 7	34.0914	46.2007	64.5314	46.1507	36.0331
Q5XPI4	E3 ubiquitin-protein ligase RNF123	30.6627	47.3268	71.7114	85.5671	61.9412
Q658P3	Metalloreductase STEAP3	890.098	1497.14	2885.21	932.959	1600.56
Q66K14	TBC1 domain family member 9B	14.0641	28.4945	66.6776	34.6871	64.4018
Q66K74	Microtubule-associated protein 1S	113.524	159.155	109.475	151.594	96.908
Q684P5	Rap1 GTPase-activating protein 2	141.327	221.541	341.358	353.995	226.593
Q687X5	Metalloreductase STEAP4	434.808	260.228	546.761	319.19	299.185
Q68CP4	Heparan-alpha-glucosaminide N-acetyltransferase	149.981	119.074	201.47	186.891	258.957
Q68D91	Metallo-beta-lactamase domain-containing protein 2	108.142	214.028	118.954	151.726	174.151
Q68DH5	LMBR1 domain-containing protein 2	66.8643	83.0839	194.378	104.702	106.888
Q68EM7	Rho GTPase-activating protein 17	106.658	395.224	97.5939	358.751	172.038
Q69YW2	Protein stum homolog	104.261	128.094	54.5519	143.517	98.345
Q6B0K9	Hemoglobin subunit mu	49.0043	130.144	48.0905	137.809	99.1936
Q6DD88	Atlastin-3	477.633	584.107	585.208	320.581	426.059
Q6DN03;Q6DRA6	Putative histone H2B type 2-C;Putative histone H2B type 2-D	7230.88	1980.71	7056.28	2031.41	2577.73
Q6E0U4	Dermokine	502.224	211.69	586.093	35.9892	47.35
Q6GMV3	Putative peptidyl-tRNA hydrolase PTRHD1	37.0238	145.903	78.7772	145.966	132.22
Q6GTS8	N-fatty-acyl-amino acid synthase/hydrolase PM20D1	3730.36	608.206	2825.78	1725.84	287.429
Q6GTX8	Leukocyte-associated immunoglobulin-like receptor 1	137.613	112.537	259.184	358.291	86.3889
Q6I9Y2	THO complex subunit 7 homolog	1	11.2851	59.0517	21.3612	9.19913
Q6IA17	Single Ig IL-1-related receptor	39.6958	87.7676	928.783	83.1424	107.376
Q6IA69	Glutamine-dependent NAD(+) synthetase	68.4179	138.422	360.69	132.837	122.153
Q6IAA8	Ragulator complex protein LAMTOR1	349.003	374.58	151.162	357.09	342.67
Q6IAN0	Dehydrogenase/reductase SDR family member 7B	92.4063	79.7563	31.7704	86.9673	87.2572
Q6IBS0	Twinfilin-2	469.245	820.301	326.871	835.076	684.242
Q6ICL3	Transport and Golgi organization protein 2 homolog	155.789	400.986	101.659	322.507	264.576
Q6P1A2	Lysophospholipid acyltransferase 5	256.318	223.828	308.053	261.628	278.92
Q6P1M0	Long-chain fatty acid transport protein 4	139.663	72.5484	427.006	93.184	73.0536
Q6P1N0	Coiled-coil and C2 domain-containing protein 1A	13.0965	198.823	97.8049	135.103	151.701
Q6P2Q9	Pre-mRNA-processing-splicing factor 8	62.6095	33.7399	94.8758	22.6531	50.0484
Q6P4A8	Phospholipase B-like 1	984.221	828.059	458.066	558.617	406.993
Q6P4E1	Protein CASC4	120.55	48.2883	167.656	26.0851	28.8396
Q6PEY1	Transmembrane protein 88	108.025	147.503	202.237	147.416	219.531
Q6PI73	Leukocyte immunoglobulin-like receptor subfamily A member 6	144.393	63.431	168.239	72.068	49.2369
Q6PJF5	Inactive rhomboid protein 2	124.452	273.551	194.592	274.607	181.239
Q6Q788	Apolipoprotein A-V	771.146	542.485	2664.96	660.181	485.755
Q6RW13	Type-1 angiotensin II receptor-associated protein	274.83	222.065	551.836	179.848	224.463
Q6UWD8	Transmembrane protein C16orf54	361.554	210.884	685.069	282.529	263.001
Q6UWE0	E3 ubiquitin-protein ligase LRSAM1	465.232	52.2166	69.0242	19.0771	35.3462
Q6UWL2	Sushi domain-containing protein 1	353.027	587.777	316.949	569.989	432.652
Q6UWP8	Suprabasin	181.22	47.3564	175.393	47.0341	31.0808
Q6UX06	Olfactomedin-4	2953.22	644.726	5065.79	1086.51	2382.4
Q6UX27	V-set and transmembrane domain-containing protein 1	34.215	29.2441	64.9882	33.2251	33.1214
Q6UX71	Plexin domain-containing protein 2	33.765	23.3156	67.3591	19.3782	21.6642
Q6UXG3	CMRF35-like molecule 9	139.657	265.17	368.18	288.33	390.528
Q6UXG8	Butyrophilin-like protein 9	40.9985	37.9323	42.3946	49.6622	46.2668
Q6XQN6	Nicotinate phosphoribosyltransferase	138.404	432.596	58.2961	214.916	144.312
Q6YHK3	CD109 antigen	407.319	707.182	696.837	716.681	699.288
Q6ZMI0	Protein phosphatase 1 regulatory subunit 21	36.03	33.8725	750.767	25.5263	30.9112
Q6ZNJ1	Neurobeachin-like protein 2	68.1619	194.426	71.1739	99.957	157.413
Q6ZQN7	Solute carrier organic anion transporter family member 4C1	156.473	119.312	115.428	98.29	88.4229
Q6ZRP7	Sulfhydryl oxidase 2	34.3756	63.5336	69.773	34.0809	123.846
Q6ZRS2	Helicase SRCAP	16447.3	11048.2	86421.9	13879.3	21010.4
Q6ZS17	Rho family-interacting cell polarization regulator 1	99.2111	23.9754	90.9206	90.6747	83.328
Q6ZSS7	Major facilitator superfamily domain-containing protein 6	11.4584	58.5191	51.8922	21.2233	10.8086
Q6ZT21	Transmembrane protein with metallophosphoesterase domain	51.203	63.4734	89.2965	60.2786	56.9586
Q6ZT62;Q9Y3L3	Bargin;SH3 domain-binding protein 1	92.35	106.737	147.383	112.763	75.8566
Q6ZUX7	LHFPL tetraspan subfamily member 2 protein	234.766	387.832	451.682	289.366	389.993
Q6ZVM7	TOM1-like protein 2	104.47	192.092	114.042	127.151	141.768
Q6ZWT7	Lysophospholipid acyltransferase 2	115.164	86.5752	87.512	98.6103	95.875
Q709C8	Vacuolar protein sorting-associated protein 13C	82.9307	138.242	116.243	111.289	113.538
Q70J99	Protein unc-13 homolog D	827.155	1835.29	278.771	1300.11	1336
Q71DI3	Histone H3.2	29661.3	12463.7	52662.4	14351.7	12907.3
Q71RC9	Small integral membrane protein 5	217.514	390.062	1365.58	366.059	470.98
Q71RG4	Transmembrane and ubiquitin-like domain-containing protein 2	44.8105	37.5725	56.0583	39.2876	26.4334
Q7KYR7	Butyrophilin subfamily 2 member A1	173.404	212.664	55.262	128.739	86.0312
Q7KZF4	Staphylococcal nuclease domain-containing protein 1	195.388	254.388	192.293	252.588	268.234
Q7L1W4	Volume-regulated anion channel subunit LRRC8D	40.6661	90.6198	83.4828	50.4824	57.9291
Q7L2H7	Eukaryotic translation initiation factor 3 subunit M	92.7756	85.2509	134.248	75.524	104.395
Q7L576	Cytoplasmic FMR1-interacting protein 1	1424.99	3346.75	894.927	2711.21	2775.86
Q7L5N7	Lysophosphatidylcholine acyltransferase 2	405.183	410.975	755.701	432.657	429.795
Q7L7X3	Serine/threonine-protein kinase TAO1	165.578	463.407	147.931	385.065	345.548
Q7L9L4;Q9H8S9	MOB kinase activator 1B;MOB kinase activator 1A	273.541	784.808	168.26	673.935	549.883
Q7LDG7	RAS guanyl-releasing protein 2	67.4134	97.8714	179.217	94.8104	141.626
Q7RTV0	PHD finger-like domain-containing protein 5A	26.7402	47.1853	89.4476	7.83625	13.6731
Q7Z2H8	Proton-coupled amino acid transporter 1	61.4927	59.9912	43.3259	31.0326	73.7652
Q7Z2W4	Zinc finger CCCH-type antiviral protein 1	32.6979	90.9283	26.7345	68.806	73.9756
Q7Z304	MAM domain-containing protein 2	162.081	50.0261	85.2857	28.6148	49.1057
Q7Z3C6	Autophagy-related protein 9A	152.181	195.236	398.191	133.453	188.595
Q7Z403	Transmembrane channel-like protein 6	92.4696	109.414	100.902	111.385	74.1656
Q7Z4F1	Low-density lipoprotein receptor-related protein 10	29.1447	42.64	138.098	25.8837	58.4647
Q7Z4W1	L-xylulose reductase	197.605	2466.54	45.8779	135.29	125.396
Q7Z5G4	Golgin subfamily A member 7	232.139	325.528	253.036	271.151	265.729
Q7Z5R6	Amyloid beta A4 precursor protein-binding family B member 1-interacting protein	51.0955	66.9021	72.1156	48.4465	31.5685
Q7Z6P3	Ras-related protein Rab-44	58.4443	71.9641	127.043	33.7719	19.4924
Q7Z794	Keratin, type II cytoskeletal 1b	418.746	37.7621	1288.83	254.22	365.49
Q7Z7G0	Target of Nesh-SH3	71.7453	38.9301	155.866	36.3666	57.0433
Q7Z7H5	Transmembrane emp24 domain-containing protein 4	221.453	157.546	383.021	180.028	193.192
Q7Z7N9	Transmembrane protein 179B	151.92	131.913	253.558	118.941	156.151
Q86T03	Type 1 phosphatidylinositol 4,5-bisphosphate 4-phosphatase	89.9786	106.696	114.076	98.0165	141.017
Q86TV6	Tetratricopeptide repeat protein 7B	46.1195	106.625	108.465	65.8581	105.091
Q86UE4	Protein LYRIC	120.223	124.668	84.0281	87.9884	121.892
Q86UF1	Tetraspanin-33	956.308	1255.57	2223.7	1819.19	953.868
Q86UT6	NLR family member X1	96.8426	154.304	30.6782	126.499	101.238
Q86UX7	Fermitin family homolog 3	10762.9	23915.7	3063.61	18176.2	14203.9
Q86VP6	Cullin-associated NEDD8-dissociated protein 1	279.614	606.54	217.812	446.683	404.972
Q86VR2	Reticulophagy regulator 3	809.994	448.909	805.346	1079.9	728.988
Q86VW1	Solute carrier family 22 member 16	38.3896	50.3994	217.706	89.5811	116.808
Q86VZ1	P2Y purinoceptor 8	49.0293	79.546	53.0975	86.8773	132.244
Q86WC4	Osteopetrosis-associated transmembrane protein 1	98.5074	139.74	161.513	162.531	282.346
Q86WI1	Fibrocystin-L	196.255	343.827	300.903	333.464	358.899
Q86WV6	Stimulator of interferon genes protein	222.887	207.014	193.958	151.576	191.448
Q86X29	Lipolysis-stimulated lipoprotein receptor	73.6998	188.981	61.5534	118.283	155.621
Q86X55	Histone-arginine methyltransferase CARM1	61.6384	86.05	115.218	72.2438	71.8044
Q86Y34	Adhesion G protein-coupled receptor G3	459.344	614.032	589.827	436.842	429.872
Q86Y82	Syntaxin-12	442.792	508.434	651.832	532.31	604.651
Q86YQ8	Copine-8	497.527	774.267	1549.38	698.407	453.406
Q86YT9	Junctional adhesion molecule-like	102.085	50.2994	59.1552	36.739	28.2564
Q86YV0	RAS protein activator like-3	171.751	150.935	308.011	102.989	108.339
Q86YW5	Trem-like transcript 1 protein	470.921	486.53	1050.95	468.318	513.449
Q86YZ3	Hornerin	607.36	88.8419	151.076	203.556	88.9383
Q8IU68	Transmembrane channel-like protein 8	162.253	77.4008	124.659	225.978	163.226
Q8IUE6	Histone H2A type 2-B	16573.5	5036.69	12973.6	6539.69	9222.19
Q8IUI8	Cytokine receptor-like factor 3	55.5076	64.6774	147.981	162.028	166.333
Q8IUR7	Armadillo repeat-containing protein 8	38.1661	37.0941	33.4561	26.4975	43.7811
Q8IVB4	Sodium/hydrogen exchanger 9	71.1525	140.505	105.333	155.549	130.835
Q8IVI9	Nostrin	2.44595	1	1	1	1
Q8IWA5	Choline transporter-like protein 2	2140.2	2636.1	4567.42	2872.38	3652.03
Q8IWB7	WD repeat and FYVE domain-containing protein 1	83.4528	212.847	82.6809	124.746	125.098
Q8IWU2	Serine/threonine-protein kinase LMTK2	69.4792	42.0366	88.6184	50.6618	33.6071
Q8IWU5	Extracellular sulfatase Sulf-2	88.9374	17.9659	68.1784	33.627	93.2897
Q8IX19	Mast cell-expressed membrane protein 1	615.517	448.794	312.184	491.636	358.715
Q8IY22	C-Maf-inducing protein	65.05	292.381	34.1131	151.862	176.703
Q8IY33	MICAL-like protein 2	50.4612	102.236	94.3641	43.998	73.5133
Q8IYB3	Serine/arginine repetitive matrix protein 1	32.2655	12.7071	114.126	24.5883	14.0509
Q8IYB5	Stromal membrane-associated protein 1	158.762	179.035	44.3822	118.356	145.293
Q8IYI6	Exocyst complex component 8	187.715	141.123	44.4228	121.467	146.491
Q8IYS2	Uncharacterized protein KIAA2013	256.396	481.023	2422.46	20.5025	242.857
Q8IYS5	Osteoclast-associated immunoglobulin-like receptor	35.692	32.174	88.9946	26.1335	25.8862
Q8IZ07	Ankyrin repeat domain-containing protein 13A	47.474	46.9827	42.8505	38.5229	54.7577
Q8IZ81	ELMO domain-containing protein 2	141.711	228.052	185.749	184.923	121.135
Q8IZ83	Aldehyde dehydrogenase family 16 member A1	1438.34	659.245	1363.84	507.053	1959.21
Q8IZF2	Adhesion G protein-coupled receptor F5	11.698	29.5356	63.4901	42.0413	20.6422
Q8IZP0	Abl interactor 1	417.843	780.048	148.3	887.299	743.501
Q8IZY2	ATP-binding cassette sub-family A member 7	66.2878	146.621	92.3471	102.491	105.419
Q8N0U8	Vitamin K epoxide reductase complex subunit 1-like protein 1	61.7803	135.251	69.0714	162.981	97.0474
Q8N128	Protein FAM177A1	142.232	90.597	150.544	191.568	101.297
Q8N163	Cell cycle and apoptosis regulator protein 2	3.2433	63.3951	326.286	40.0328	84.0463
Q8N1N4	Keratin, type II cytoskeletal 78	4192.88	910.242	68.4256	5958.41	1930.86
Q8N386	Leucine-rich repeat-containing protein 25	96.1558	52.9937	67.1162	45.1838	32.5159
Q8N392	Rho GTPase-activating protein 18	215.682	631.598	60.8878	493.087	460.595
Q8N3D4	EH domain-binding protein 1-like protein 1	44.1682	72.8161	376.854	74.2489	75.5366
Q8N3F0	Maturin	82.9162	144.574	77.7348	92.1777	98.1903
Q8N3P4	Vacuolar protein sorting-associated protein 8 homolog	27.4607	49.5761	44.0152	28.2234	45.4005
Q8N423	Leukocyte immunoglobulin-like receptor subfamily B member 2	165.413	109.967	62.5868	88.8762	68.2303
Q8N4C8	Misshapen-like kinase 1	9.22019	25.5602	33.1909	16.9669	17.6768
Q8N4L2	Type 2 phosphatidylinositol 4,5-bisphosphate 4-phosphatase	441.136	632.617	1334.11	683.604	500.359
Q8N5C1	Calcium homeostasis modulator protein 5	258.114	623.688	165.651	524.171	362.326
Q8N5I2	Arrestin domain-containing protein 1	226.862	214.725	443.578	191.129	179.488
Q8N5K1	CDGSH iron-sulfur domain-containing protein 2	421.756	418.838	369.21	343.461	378.515
Q8N5M9	Protein jagunal homolog 1	123.841	80.7851	68.2429	54.4294	104.257
Q8N5W9	Refilin-B	310.707	169.948	1185.1	368.572	341.22
Q8N697	Solute carrier family 15 member 4	165.698	78.2813	245.481	145.112	165.046
Q8N699	Myc target protein 1	2678.04	2941.8	7979.06	3236.32	4822.53
Q8N6Q3	CD177 antigen	1257.35	996.618	619.773	546.527	461.353
Q8N766	ER membrane protein complex subunit 1	439.25	305.724	66.1965	449.773	403.97
Q8N7M0	Tctex1 domain-containing protein 1	939.061	74.5243	619.182	77.4958	310.483
Q8N9N7	Leucine-rich repeat-containing protein 57	374.829	757.059	275.143	658.197	692.635
Q8N9U0	Tandem C2 domains nuclear protein	145.334	379.545	118.381	432.017	412.336
Q8N9V3	WD repeat, SAM and U-box domain-containing protein 1	3.70149	82.9921	121.53	52.0023	56.375
Q8NB37	Glutamine amidotransferase-like class 1 domain-containing protein 1	95.7429	194.356	172.459	124.841	203.274
Q8NB49	Phospholipid-transporting ATPase IG	57.8296	75.1706	52.8122	45.8928	74.6267
Q8NBF2	NHL repeat-containing protein 2	93.1214	131.071	68.7062	98.7308	100.813
Q8NBI5	Solute carrier family 43 member 3	416.636	474.179	966.569	618.454	648.6
Q8NBJ4	Golgi membrane protein 1	348.844	61.1394	447.045	87.0079	441.702
Q8NBJ5	Procollagen galactosyltransferase 1	85.2653	59.8175	48.3136	62.7033	35.792
Q8NBM8	Prenylcysteine oxidase-like	315.469	475.169	215.31	288.6	332.625
Q8NBQ5	Estradiol 17-beta-dehydrogenase 11	463.203	517.521	403.707	303.178	294.106
Q8NBS9	Thioredoxin domain-containing protein 5	139.725	215.245	328.859	166.862	246.696
Q8NBX0	Saccharopine dehydrogenase-like oxidoreductase	218.55	218.131	262.875	362.233	427.723
Q8NCG7	Sn1-specific diacylglycerol lipase beta	80.0941	135.662	247.285	125.883	109.015
Q8ND71	GTPase IMAP family member 8	42.8106	48.7621	32.0266	74.8035	100.896
Q8ND76	Cyclin-Y	177.919	230.278	152.305	263.035	210.829
Q8ND90	Paraneoplastic antigen Ma1	1061.38	124.01	1711.6	565.486	113.084
Q8NDA2	Hemicentin-2	27.1923	48.3972	167.897	29.9782	20.5759
Q8NDC0	MAPK-interacting and spindle-stabilizing protein-like	89.724	470.325	97.115	109.944	90.5535
Q8NDZ4	Deleted in autism protein 1	114.341	54.6038	128.327	53.2427	45.0837
Q8NE00	Transmembrane protein 104	28.3916	40.5754	113.379	43.5809	102.381
Q8NE01	Metal transporter CNNM3	61.9243	88.095	130.97	50.6589	99.9134
Q8NET5	NFAT activation molecule 1	31.3735	21.394	235.194	33.6204	45.4942
Q8NEU8	DCC-interacting protein 13-beta	108	205.544	276.243	203.677	169.057
Q8NF50	Dedicator of cytokinesis protein 8	46.0406	18.4758	1	19.0924	60.7601
Q8NFQ8	Torsin-1A-interacting protein 2	77.9091	87.2893	27.9271	79.6015	55.9837
Q8NG06	E3 ubiquitin-protein ligase TRIM58	106.176	208.193	255.598	186.336	291.667
Q8NG11	Tetraspanin-14	2548.79	4136.89	7786.2	4973.43	3871.49
Q8NHG7	Small VCP/p97-interacting protein	337.389	571.821	178.055	798.618	547.604
Q8NHL6	Leukocyte immunoglobulin-like receptor subfamily B member 1	48.4401	103.322	48.304	38.3751	32.7713
Q8NHP6	Motile sperm domain-containing protein 2	108.26	134.075	113.561	103.565	72.6939
Q8NHV4	Protein NEDD1	14.7139	58.2836	27.7267	25.0912	71.6412
Q8NI22	Multiple coagulation factor deficiency protein 2	10.6309	18.5925	86.3682	34.8234	30.0012
Q8NI99	Angiopoietin-related protein 6	223.56	118.76	551.194	99.8246	146.295
Q8TAQ2	SWI/SNF complex subunit SMARCC2	20.2957	12.6595	159.646	6.81829	33.7889
Q8TB61	Adenosine 3'-phospho 5'-phosphosulfate transporter 1	136.48	17.7839	155.327	47.6343	105.211
Q8TBC4	NEDD8-activating enzyme E1 catalytic subunit	46.4853	86.3767	3402.03	86.4973	87.3932
Q8TBF2	Prostamide/prostaglandin F synthase	72.4313	170.64	68.7399	145.225	145.735
Q8TBP5	Membrane protein FAM174A	1	5.25938	14.0408	5.17388	1.49751
Q8TBQ9	Protein kish-A	98.0298	143.904	53.4919	159.472	139.308
Q8TBZ3	WD repeat-containing protein 20	60.4815	39.839	2.19775	3.21959	50.9597
Q8TC12	Retinol dehydrogenase 11	496.083	574.304	422.906	552.091	655.773
Q8TCJ2	Dolichyl-diphosphooligosaccharide--protein glycosyltransferase subunit STT3B	425.922	375.761	536.654	315.687	394.046
Q8TCT8	Signal peptide peptidase-like 2A	99.6209	108.498	201.269	114.522	117.357
Q8TCT9	Minor histocompatibility antigen H13	191.263	188.697	398.263	132.485	292.028
Q8TCZ2	CD99 antigen-like protein 2	66.7488	128.362	398.066	85.2428	117.072
Q8TD19	Serine/threonine-protein kinase Nek9	77.9698	96.8371	158.514	49.7757	97.2664
Q8TD55	Pleckstrin homology domain-containing family O member 2	336.239	429.101	214.384	420.205	430.844
Q8TDL5	BPI fold-containing family B member 1	55.6359	42.5879	68.1989	25.6587	30.8928
Q8TDQ1	CMRF35-like molecule 1	57.9721	99.4847	65.3902	62.9701	111.556
Q8TDS5	Oxoeicosanoid receptor 1	51.8856	50.0962	77.6849	61.8017	41.204
Q8TEA8	D-aminoacyl-tRNA deacylase 1	127.989	187.996	22.2418	153.978	116.999
Q8TF30	WASP homolog-associated protein with actin, membranes and microtubules	391.401	157.519	1567.7	516.084	375.687
Q8TF42	Ubiquitin-associated and SH3 domain-containing protein B	365.036	850.672	276.491	598.937	607.133
Q8TF65	PDZ domain-containing protein GIPC2	7.5104	34.319	6.50932	28.2605	26.0471
Q8WTV0	Scavenger receptor class B member 1	121.626	166.853	517.49	261.613	388.605
Q8WUA8	Tsukushin	70.7645	16.9231	197.723	64.2586	27.8954
Q8WUD1	Ras-related protein Rab-2B	73.0459	90.9273	209.991	51.5763	53.9297
Q8WUH2	Transforming growth factor-beta receptor-associated protein 1	45.0185	31.7769	78.1746	34.0801	68.7038
Q8WUJ3	Cell migration-inducing and hyaluro0-binding protein	154.204	231.896	1267.98	305.594	308.516
[truncated: 2,147 more rows]

## Sheet: Supplementary Data 3
Supplementary Data 3. Identified proteins and relative intensity of WCLEV from serum samples
PG.ProteinGroups	PG.ProteinDescriptions	[1] Lev_1_Slot1-1_1_326.d.PG.Quantity	[2] Lev_2_Slot1-2_1_328.d.PG.Quantity	[3] Lev_3_Slot1-3_1_330.d.PG.Quantity	[4] Lev_4_Slot1-4_1_332.d.PG.Quantity	[5] Lev_5_Slot1-5_1_337.d.PG.Quantity	[6] Lev_6_Slot1-6_1_342.d.PG.Quantity
A0A075B6H9	Immunoglobulin lambda variable 4-69	307.558	1145.76	2441.3	594.526	1783.55	628.357
A0A075B6I0	Immunoglobulin lambda variable 8-61	0	967.903	1795.14	760.089	978.148	311.175
A0A075B6I1	Immunoglobulin lambda variable 4-60	39.355	59.2013	0	69.4812	94.3022	39.3333
A0A075B6I4	Immunoglobulin lambda variable 10-54	7.40185	29.6059	0	5.9218	54.8058	13.9108
A0A075B6I9	Immunoglobulin lambda variable 7-46	89.0789	0	73.1982	0	0	83.9418
A0A075B6J1	Immunoglobulin lambda variable 5-37	0	0	24.185	107.918	0	0
A0A075B6J9	Immunoglobulin lambda variable 2-18	93.1191	186.481	379.692	65.2744	271.149	300.862
A0A075B6K4	Immunoglobulin lambda variable 3-10	408.304	795.895	686.156	652.691	2584.05	843.534
A0A075B6K5	Immunoglobulin lambda variable 3-9	187.072	366.291	399.864	150.099	609.517	593.07
A0A075B6K6	Immunoglobulin lambda variable 4-3	7.65123	40.0173	36.651	0	0	0
A0A075B6P5;P01615	Immunoglobulin kappa variable 2-28;Immunoglobulin kappa variable 2D-28	1026.11	4697.84	7391.58	2891.32	10873	4435.01
A0A075B6Q5	Immunoglobulin heavy variable 3-64	143.517	7478.96	423.242	782.534	778.967	2432.77
A0A075B6S2	Immunoglobulin kappa variable 2D-29	0	0	1.79871	0	180.854	0
A0A075B6S5	Immunoglobulin kappa variable 1-27	407.471	436.47	9268.57	300.294	4838.19	732.964
A0A087WSX0	Immunoglobulin lambda variable 5-45	83.5306	91.0412	55.45	37.2466	835.996	75.7404
A0A087WSY6	Immunoglobulin kappa variable 3D-15	278.195	222.567	172.354	113.435	1511.96	347.039
A0A087WSZ0	Immunoglobulin kappa variable 1D-8	0	0	0	0	181.098	0
A0A0A0MRZ9	Immunoglobulin lambda variable 5-52	0	6.2743	0	5.67606	0	10.4761
A0A0A0MS15	Immunoglobulin heavy variable 3-49	92.9354	0	69.9424	1	131.757	66.4272
A0A0A0MT36	Immunoglobulin kappa variable 6D-21	77.3815	176.466	305.268	141.441	381.689	341.914
A0A0B4J1U3	Immunoglobulin lambda variable 1-36	0	0	0	0	0	302.6
A0A0B4J1U7	Immunoglobulin heavy variable 6-1	85.394	204.673	224.73	83.0968	29.9522	377.656
A0A0B4J1V0	Immunoglobulin heavy variable 3-15	133.083	134.258	285.729	257.782	456.009	361.696
A0A0B4J1V1	Immunoglobulin heavy variable 3-21	8.62751	32.1191	23.6404	21.0517	92.9158	51.4791
A0A0B4J1V2	Immunoglobulin heavy variable 2-26	0	0	16.5867	2.80217	0	0
A0A0B4J1V6	Immunoglobulin heavy variable 3-73	51.2881	30.6779	51.7788	59.2879	84.2907	65.6181
A0A0B4J1X5	Immunoglobulin heavy variable 3-74	21.7049	62.5592	174.152	21.2583	185.49	55.2904
A0A0B4J1X8	Immunoglobulin heavy variable 3-43	300.18	162.658	444.998	0	60.3049	216.994
A0A0B4J1Y8	Immunoglobulin lambda variable 9-49	117.14	253.721	719.843	0	359.625	435.348
A0A0B4J1Y9	Immunoglobulin heavy variable 3-72	1239.04	1001.49	1265.51	625.585	3105.08	1292.5
A0A0B4J2D9;P0DP09	Immunoglobulin kappa variable 1D-13;Immunoglobulin kappa variable 1-13	30.6778	0	2.61616	7.34836	1081.06	119.25
A0A0B4J2H0	Immunoglobulin heavy variable 1-69D	0	0	40.0433	0	65.4034	27.9683
A0A0C4DH25	Immunoglobulin kappa variable 3D-20	429.103	771.037	815.702	452.405	3101.09	2597.13
A0A0C4DH29	Immunoglobulin heavy variable 1-3	746.834	296.628	122.061	104.711	691.888	154.838
A0A0C4DH31	Immunoglobulin heavy variable 1-18	41.7016	0	60.4772	19.2427	198.138	47.9249
A0A0C4DH33	Immunoglobulin heavy variable 1-24	24.8633	1	17.6904	0	87.9901	77.9402
A0A0C4DH34	Immunoglobulin heavy variable 4-28	97.5194	21.8293	78.7006	17.4966	553.771	139.617
A0A0C4DH38	Immunoglobulin heavy variable 5-51	457.44	699.343	1586.63	434.553	3372.46	1351.82
A0A0C4DH42;P01767	Immunoglobulin heavy variable 3-66;Immunoglobulin heavy variable 3-53	33.6643	15.7291	74.0823	28.0616	0	16.0035
A0A0C4DH43;P01814	Immunoglobulin heavy variable 2-70D;Immunoglobulin heavy variable 2-70	0	3.59712	30.0311	0	50.2831	19.677
A0A0C4DH55	Immunoglobulin kappa variable 3D-7	507.155	1907.41	1940.57	2256.57	3716.44	3806.13
A0A0C4DH67;A0A0C4DH69	Immunoglobulin kappa variable 1-8;Immunoglobulin kappa variable 1-9	75.5378	159.545	108.965	75.1578	927.009	180.703
A0A0C4DH68	Immunoglobulin kappa variable 2-24	175.306	333.563	145.258	182.652	1317.35	289.631
A0A0C4DH73;P01611	Immunoglobulin kappa variable 1-12;Immunoglobulin kappa variable 1D-12	311.449	623.072	984.601	1112.21	9400.39	982.785
A0A0G2JS06	Immunoglobulin lambda variable 5-39	0	136.438	105.981	0	1239.63	0
A0A0J9YVY3	Immunoglobulin heavy variable 7-4-1	0	54.4221	0	0	0	0
A0A0J9YX35	Immunoglobulin heavy variable 3-64D	123.547	372.577	2147.34	104.798	891.615	308.008
A0A5B9	T-cell receptor beta-2 chain C region	76.4254	0	0	81.3322	145.241	97.8141
A0AVT1	Ubiquitin-like modifier-activating enzyme 6	48.4774	48.8397	50.8592	50.6303	46.1311	35.5234
A0FGR8	Extended synaptotagmin-2	95.4866	84.1408	150.084	93.0182	70.6417	66.5501
A0M8Q6	Immunoglobulin lambda constant 7	85.815	459.582	152.814	239.739	0	119.056
A1A4S6	Rho GTPase-activating protein 10	36.2512	29.5178	28.4942	33.1379	0	11.4444
A1A5C7	Solute carrier family 22 member 23	48.6533	0	32.4281	71.021	45.9199	37.8252
A1L0T0	Acetolactate synthase-like protein	27.279	55.0356	50.3592	26.8548	0	41.8089
A1L4H1	Soluble scavenger receptor cysteine-rich domain-containing protein SSC5D	0	0	37.9982	0	0	147.409
A1X283	SH3 and PX domain-containing protein 2B	32.9947	0	19.9808	29.7751	0	28.9121
A2NJV5	Immunoglobulin kappa variable 2-29	142.909	304.036	668.7	355.165	597.255	706.217
A2RTX5	Probable threonine--tRNA ligase 2, cytoplasmic	149.481	40.5937	44.4918	46.0631	44.5682	31.8532
A2RUC4	tRNA wybutosine-synthesizing protein 5	0	0	61.3522	0	0	0
A2RUS2	DENN domain-containing protein 3	57.6226	85.9524	41.3531	57.7977	18.8033	40.1152
A4D126	D-ribitol-5-phosphate cytidylyltransferase	0	0	33.7068	22.479	0	0
A4D1P6	WD repeat-containing protein 91	54.8352	64.5099	35.7877	58.4395	0	50.0473
A5D8V6	Vacuolar protein sorting-associated protein 37C	84.6419	147.362	57.1458	66.9003	86.5886	46.9219
A5PLN9	Trafficking protein particle complex subunit 13	16.3712	0	10.7463	9.91413	0	0
A5YKK6	CCR4-NOT transcription complex subunit 1	43.6547	49.9432	27.8853	41.2802	52.8748	28.2234
A6NC98	Coiled-coil domain-containing protein 88B	16.3525	0	0	19.4662	0	0
A6NCW0;A8MUK1;C9J2P7;C9JJH3;C9JLJ4;C9JPN9;C9JVI0;D6R901;D6R9N7;D6RA61;D6RBQ6;D6RCP7;D6RJB6;Q0WX57;Q7RTZ2	Ubiquitin carboxyl-terminal hydrolase 17-like protein 3;Ubiquitin carboxyl-terminal hydrolase 17-like protein 5;Ubiquitin carboxyl-terminal hydrolase 17-like protein 15;Ubiquitin carboxyl-terminal hydrolase 17-like protein 10;Ubiquitin carboxyl-terminal hydrolase 17-like protein 13;Ubiquitin carboxyl-terminal hydrolase 17-like protein 12;Ubiquitin carboxyl-terminal hydrolase 17-like protein 11;Ub…	0	104.095	0	0	0	61.848
A6NDG6	Glycerol-3-phosphate phosphatase	102.937	74.2681	67.0648	94.9894	77.1718	59.8502
A6NFX1	Major facilitator superfamily domain-containing protein 2B	158.044	307.344	134.938	217.005	133.709	124.004
A6NHG4;P30046	D-dopachrome decarboxylase-like protein;D-dopachrome decarboxylase	191.232	297.317	120.606	137.242	236.1	119.823
A6NHL2	Tubulin alpha chain-like 3	197.202	145.665	186.309	200.923	126.029	148.712
A6NIH7	Protein unc-119 homolog B	16.0982	0	21.7729	23.3258	4.46814	0
A6NML5	Transmembrane protein 212	0	355.363	288.222	656.436	292.626	174.928
A6QL63	Ankyrin repeat and BTB/POZ domain-containing protein BTBD11	1	87.123	0	130.056	0	42.4146
A7KAX9	Rho GTPase-activating protein 32	25.8655	0	29.3889	0	0	100.367
A8K0Z3;C4AMC7;Q6VEQ5	WASH complex subunit 1;Putative WAS protein family homolog 3;WAS protein family homolog 2	59.6957	53.0719	30.3908	43.164	0	0
A8MVS5	Protein HIDE1	156.196	219.771	199.839	439.278	245.463	138.379
A8MWD9;P62308	Putative small nuclear ribonucleoprotein G-like protein 15;Small nuclear ribonucleoprotein G	0	204.066	0	263.112	0	109.339
A8MXV4	Nucleoside diphosphate-linked moiety X motif 19	22.5994	19.1457	24.8305	9.57658	35.5304	32.8309
A9UHW6	MIF4G domain-containing protein	39.5937	48.9128	35.9669	35.5802	63.9776	28.4901
B0I1T2	Unconventional myosin-Ig	396.963	433.703	234.842	472.531	467.622	418.793
B1AJZ9	Forkhead-associated domain-containing protein 1	57.5866	47.7907	33.7192	42.6581	0	20.8066
B2RUZ4	Small integral membrane protein 1	66.732	68.901	72.8551	76.3584	224.537	69.8388
B5ME19;Q99613	Eukaryotic translation initiation factor 3 subunit C-like protein;Eukaryotic translation initiation factor 3 subunit C	64.7364	191.345	83.5523	111.547	46.0047	56.941
B7ZAQ6;P0CG08	Golgi pH regulator A;Golgi pH regulator B	20.3759	0	31.0687	0	0	0
B9A064	Immunoglobulin lambda-like polypeptide 5	21129.4	7263.93	12521.2	4582.98	16040.3	6199.5
C9J7I0	UBAP1-MVB12-associated (UMA)-domain containing protein 1	0	0	7.75202	8.88364	0	0
E0CX11	Short transmembrane mitochondrial protein 1	28.3324	17.3132	65.894	38.1123	0	48.7775
E9PAV3;Q13765	Nascent polypeptide-associated complex subunit alpha, muscle-specific form;Nascent polypeptide-associated complex subunit alpha	120.36	73.0544	78.4551	132.233	97.4148	84.7171
L0R6Q1	SLC35A4 upstream open reading frame protein	144.078	142.785	159.776	143.47	40.0437	127.431
O00116	Alkyldihydroxyacetonephosphate synthase, peroxisomal	55.7594	33.9231	69.0116	57.2462	26.7653	56.6451
O00139	Kinesin-like protein KIF2A	562.018	484.997	597.421	574.144	137.578	420.271
O00148;Q13838	ATP-dependent RNA helicase DDX39A;Spliceosome RNA helicase DDX39B	6.04155	5.76415	8.13581	4.95365	0	7.12645
O00151	PDZ and LIM domain protein 1	7028.92	7723.63	5956.27	6871.8	3821.94	7057.81
O00154	Cytosolic acyl coenzyme A thioester hydrolase	135.334	74.8017	179.323	165.429	61.8111	92.8498
O00159	Unconventional myosin-Ic	339.175	262.546	249.28	423.844	381.442	642.106
O00160	Unconventional myosin-If	101.717	60.7379	40.3908	68.3525	112.061	60.6505
O00161	Synaptosomal-associated protein 23	812.178	827.4	862.698	781.33	425.045	816.32
O00170	AH receptor-interacting protein	79.299	61.562	97.4586	66.387	0	33.9604
O00178	GTP-binding protein 1	28.0651	85.1045	23.0571	72.3334	48.0855	68.954
O00182	Galectin-9	17.6634	45.8017	0	33.3622	0	0
O00186	Syntaxin-binding protein 3	450.208	494.839	424.908	542.926	480.385	632.451
O00187	Man0-binding lectin serine protease 2	277.179	26.5289	1122.66	237.785	275.258	756.815
O00194	Ras-related protein Rab-27B	6344.41	8067.82	6455.63	6330.25	4496.57	7257.72
O00203	AP-3 complex subunit beta-1	142.392	109.991	158.626	131.738	94.5517	85.2182
O00214	Galectin-8	75.7445	45.0661	26.1382	66.4572	38.2161	42.6302
O00217	NADH dehydrogenase [ubiquinone] iron-sulfur protein 8, mitochondrial	48.5752	60.3494	42.2858	35.0945	0	68.2394
O00231	26S proteasome non-ATPase regulatory subunit 11	95.0171	139.343	132.566	145.812	122.77	170.068
O00232	26S proteasome non-ATPase regulatory subunit 12	89.6725	84.1465	112.396	94.8767	98.9823	97.7491
O00233	26S proteasome non-ATPase regulatory subunit 9	31.4379	41.7034	14.3926	14.0046	22.8238	18.4992
O00241	Signal-regulatory protein beta-1	43.9037	55.2442	29.0613	45.4613	31.6071	36.2971
O00244	Copper transport protein ATOX1	184.982	165.612	190.524	227.29	92.8877	194.932
O00264	Membrane-associated progesterone receptor component 1	458.373	1024.05	913.666	582.758	1003.78	1194.67
O00299	Chloride intracellular channel protein 1	9728.67	10571.4	9761.89	11531.1	11381.5	12047.2
O00303	Eukaryotic translation initiation factor 3 subunit F	35.0348	46.1854	37.8743	53.3038	34.1465	35.1431
O00308	NEDD4-like E3 ubiquitin-protein ligase WWP2	72.7607	38.0479	66.3116	50.8649	32.8559	19.0374
O00391	Sulfhydryl oxidase 1	48.852	30.1741	33.9578	30.9135	74.5853	41.6813
O00399	Dynactin subunit 6	82.5555	78.4956	89.6035	106.372	99.456	70.7452
O00410	Importin-5	223.375	143.569	186.141	180.326	179.398	114.952
O00429	Dynamin-1-like protein	347.781	726.581	673.974	506.719	445.775	505.825
O00442	RNA 3'-terminal phosphate cyclase	136.859	76.7822	102.54	100.48	79.3889	145.675
O00453	Leukocyte-specific transcript 1 protein	5.97834	4.65272	1.1404	9.39058	1.31236	2.46788
O00461	Golgi integral membrane protein 4	18.6126	4.65407	26.3924	20.9275	16.9554	44.0035
O00462	Beta-mannosidase	60.5176	0	0	135.846	0	0
O00471	Exocyst complex component 5	59.5233	34.1506	29.4906	44.5929	58.4062	26.0913
O00478	Butyrophilin subfamily 3 member A3	65.4331	45.7204	47.5166	60.6572	66.9226	0
O00481	Butyrophilin subfamily 3 member A1	229.246	90.3545	79.4161	140.264	89.3411	138.619
O00483	Cytochrome c oxidase subunit NDUFA4	525.576	782.17	747.409	504.382	243.249	310.272
O00487	26S proteasome non-ATPase regulatory subunit 14	97.3144	113.175	124.201	107.61	147.018	116.47
O00499	Myc box-dependent-interacting protein 1	1218.55	836.121	1281.6	600.56	1960.2	1214.59
O00501	Claudin-5	117.729	112.089	85.9026	100.768	132.17	119.217
O00505	Importin subunit alpha-4	65.5342	87.6614	120.293	93.8266	77.4577	89.2859
O00522	Krev interaction trapped protein 1	66.6606	101.239	66.817	89.9778	109.591	121.893
O00534	von Willebrand factor A domain-containing protein 5A	98.1705	92.2653	141.986	147.949	123.501	137
O00560	Syntenin-1	332.222	510.713	394.43	338.697	538.396	359.336
O00571	ATP-dependent RNA helicase DDX3X	209.466	145.439	144.111	131.693	112.963	136.64
O00592	Podocalyxin	1455.36	1468.09	583.93	1805.29	2552.64	1341.42
O00602	Ficolin-1	348.042	183.673	219.109	402.735	705.471	308.511
O00629	Importin subunit alpha-3	60.4738	55.0638	52.0847	46.7272	59.1913	61.3299
O00743	Serine/threonine-protein phosphatase 6 catalytic subunit	115.498	93.2981	72.9382	117.067	84.6175	46.3779
O00746	Nucleoside diphosphate kinase, mitochondrial	66.5062	78.0412	37.065	35.973	21.6345	41.1301
O00754	Lysosomal alpha-mannosidase	57.3429	133.693	45.7356	60.0885	35.8821	63.9094
O00764	Pyridoxal kinase	38.0024	53.5876	22.971	50.7982	0	132.258
O14521	Succinate dehydrogenase [ubiquinone] cytochrome b small subunit, mitochondrial	105.763	150.171	127.096	90.3218	0	172.981
O14545	TRAF-type zinc finger domain-containing protein 1	57.2664	57.7818	41.9306	44.3272	8.86664	27.5369
O14548	Cytochrome c oxidase subunit 7A-related protein, mitochondrial	55.8901	0	93.5457	54.2781	0	27.5283
O14561	Acyl carrier protein, mitochondrial	70.2979	203.901	194.207	156.9	56.1378	135.384
O14579	Coatomer subunit epsilon	41.8977	44.7616	43.936	35.0452	74.9048	20.0718
O14617	AP-3 complex subunit delta-1	39.7954	33.668	38.6806	38.959	239.488	22.2599
O14618	Copper chaperone for superoxide dismutase	169.981	183.21	56.8497	215.073	54.2662	116.735
O14639	Actin-binding LIM protein 1	37.0825	54.6935	0	27.9691	0	36.4874
O14653	Golgi SNAP receptor complex member 2	0	0	26.1536	26.1702	0	0
O14656	Torsin-1A	26.2094	44.4136	37.4395	47.726	113.47	38.2343
O14657	Torsin-1B	1	2.88498	4.46951	2.85375	0	0
O14672	Disintegrin and metalloproteinase domain-containing protein 10	1882.01	2132.56	2240.64	2147.63	1290.04	3259.6
O14683	Tumor protein p53-inducible protein 11	42.853	44.5601	42.151	25.5962	0	20.1186
O14727	Apoptotic protease-activating factor 1	38.0606	33.8788	32.7352	25.7016	0	32.6105
O14734	Acyl-coenzyme A thioesterase 8	45.7785	31.2126	41.7776	81.755	6.43385	13.3672
O14735	CDP-diacylglycerol--inositol 3-phosphatidyltransferase	47.7788	55.5041	49.5706	58.2798	111.956	42.2785
O14737	Programmed cell death protein 5	68.5462	26.7055	21.7294	28.6125	33.5209	85.9403
O14744	Protein arginine N-methyltransferase 5	75.252	24.1214	69.3583	52.9161	62.4162	57.3931
O14745	Na(+)/H(+) exchange regulatory cofactor NHE-RF1	814.145	567.564	462.849	884.878	756.672	640.776
O14773	Tripeptidyl-peptidase 1	200.385	196.945	201.691	249.107	205.982	213.301
O14775	Guanine nucleotide-binding protein subunit beta-5	123.878	219.398	128.595	216.127	179.644	297.006
O14786	Neuropilin-1	44.6493	92.6541	23.5285	82.9054	84.518	65.7018
O14787	Transportin-2	123.494	59.0717	34.3644	36.3939	0	47.6961
O14791	Apolipoprotein L1	3213.52	2319.57	5734.4	1966.68	14556.7	2907.27
O14798	Tumor necrosis factor receptor superfamily member 10C	52.5388	70.4327	67.4726	72.3168	102.868	58.9991
O14817	Tetraspanin-4	224.661	191.135	150.225	144.664	108.234	244.646
O14818	Proteasome subunit alpha type-7	479.932	456.502	408.4	443.212	681.082	402.34
O14828	Secretory carrier-associated membrane protein 3	88.0858	72.8087	81.0866	116.559	218.31	93.9113
O14874	[3-methyl-2-oxobutanoate dehydrogenase [lipoamide]] kinase, mitochondrial	28.6891	89.9037	40.4073	50.4965	0	45.4047
O14880	Microsomal glutathione S-transferase 3	46.8756	140.084	124.528	96.4827	121.423	101.998
O14907	Tax1-binding protein 3	40.1856	112.642	0	0	0	125.771
O14908	PDZ domain-containing protein GIPC1	0	0	15.2108	10.3289	0	0
O14933	Ubiquitin/ISG15-conjugating enzyme E2 L6	45.8313	35.4215	31.9085	56.8108	94.8289	112.969
O14949	Cytochrome b-c1 complex subunit 8	71.7196	85.177	98.5965	60.4439	23.7209	57.2391
O14950;P19105	Myosin regulatory light chain 12B;Myosin regulatory light chain 12A	1154.26	1842.18	1699.29	1812.79	1494.92	1663.59
O14957	Cytochrome b-c1 complex subunit 10	0	91.2099	62.3612	0	0	69.1856
O14964	Hepatocyte growth factor-regulated tyrosine kinase substrate	160.026	272.433	151.756	173.572	202.245	116.495
O14972	Down syndrome critical region protein 3	35.7143	0	23.751	11.0028	0	8.21565
O14974	Protein phosphatase 1 regulatory subunit 12A	219.135	103.673	216.738	188.166	118.343	158.083
O14975	Very long-chain acyl-CoA synthetase	72.9334	0	80.0886	25.6409	0	55.7006
O14976	Cyclin-G-associated kinase	42.7559	50.0789	46.596	39.262	24.079	30.625
O14979	Heterogeneous nuclear ribonucleoprotein D-like	26.4789	0	27.6851	0	0	0
O14980	Exportin-1	104.978	92.1168	143.088	135.211	146.723	130.709
O14986	Phosphatidylinositol 4-phosphate 5-kinase type-1 beta	16.3515	0	9.12367	20.7051	0	17.0905
O15027	Protein transport protein Sec16A	20.0174	0	24.4195	0	0	0
O15031	Plexin-B2	915.516	760.251	680.978	963.011	711.188	1046.02
O15067	Phosphoribosylformylglycinamidine synthase	116.775	85.2311	84.488	108.054	91.9255	78.7559
O15084	Serine/threonine-protein phosphatase 6 regulatory ankyrin repeat subunit A	39.2064	46.394	52.8142	51.8906	26.7125	33.275
O15116	U6 snRNA-associated Sm-like protein LSm1	29.6528	43.3645	32.9308	60.4658	34.7594	33.8853
O15117	FYN-binding protein 1	1279.98	1571.35	1026.43	1461.29	1183.78	1562.27
O15120	1-acyl-sn-glycerol-3-phosphate acyltransferase beta	65.9225	185.418	78.4989	0	0	123.306
O15126	Secretory carrier-associated membrane protein 1	21.7929	16.4869	8.88472	11.8117	0	16.7964
O15127	Secretory carrier-associated membrane protein 2	228.845	168.921	302.844	321.798	283.046	311.552
O15143	Actin-related protein 2/3 complex subunit 1B	8857.49	10068.5	7271.12	9861.64	7243.62	10658
O15144	Actin-related protein 2/3 complex subunit 2	6970.35	6687.81	5322.69	6668.48	5283.49	6854.13
O15145	Actin-related protein 2/3 complex subunit 3	1844.69	2789.3	1634.16	2363.41	1762.36	2166.34
O15155	BET1 homolog	21.3599	0	56.6406	0	0	0
O15162	Phospholipid scramblase 1	323.861	51.9443	410.67	310.913	477.073	279.555
O15173	Membrane-associated progesterone receptor component 2	120.13	140.195	162.151	110.652	118.23	86.8659
O15194	CTD small phosphatase-like protein	289.658	204.087	273.87	193.52	95.7556	377.702
O15211	Ral guanine nucleotide dissociation stimulator-like 2	9.36329	17.4999	15.1592	11.5386	5.11279	8.2501
O15212	Prefoldin subunit 6	85.3331	65.9379	100.076	60.878	68.821	57.7949
O15228	Dihydroxyacetone phosphate acyltransferase	0	0	32.4376	0	1.56944	3.56033
O15231	Zinc finger protein 185	63.6978	39.04	37.7322	75.7496	178.246	34.1622
O15239	NADH dehydrogenase [ubiquinone] 1 alpha subcomplex subunit 1	0	0	36.4017	0	0	0
O15247	Chloride intracellular channel protein 2	64.2148	67.1602	27.7119	104.762	154.734	97.7208
O15258	Protein RER1	8.29637	21.1812	43.4152	38.053	0	12.2985
O15260	Surfeit locus protein 4	167.971	205.124	280.553	157.982	204.593	136.427
O15269	Serine palmitoyltransferase 1	32.6029	198.622	42.5424	75.3082	0	8.06762
O15305	Phosphomannomutase 2	92.4408	288.533	87.5597	119.311	293.943	130.1
O15327	Type II inositol 3,4-bisphosphate 4-phosphatase	21.5085	71.4011	28.9542	32.845	25.9534	37.6302
O15357	Phosphatidylinositol 3,4,5-trisphosphate 5-phosphatase 2	65.0402	79.8992	61.4502	79.7104	30.6825	63.9628
O15371	Eukaryotic translation initiation factor 3 subunit D	113.273	105.128	116.87	125.795	103.255	87.4064
O15372	Eukaryotic translation initiation factor 3 subunit H	32.512	31.1744	22.2869	36.9002	16.6754	24.6378
O15382	Branched-chain-amino-acid aminotransferase, mitochondrial	116.28	15.9802	47.4565	210.33	0	248.95
O15389	Sialic acid-binding Ig-like lectin 5	232.159	97.763	81.7759	130.388	140.383	124.397
O15400	Syntaxin-7	2715.4	2521.57	2126.61	2339.19	2399.52	2449.73
O15427	Monocarboxylate transporter 4	122.651	100.854	86.2353	95.9276	132.021	100.207
O15438	Canalicular multispecific organic anion transporter 2	74.9683	64.8717	65.3968	63.3087	69.3341	53.8314
O15439	Multidrug resistance-associated protein 4	142.451	113.801	152.771	141.316	148.928	112.742
O15484	Calpain-5	58.5151	34.005	45.5631	61.2732	80.0245	67.9521
O15498	Synaptobrevin homolog YKT6	204.91	179.152	211.902	173.28	169.276	209.486
O15511	Actin-related protein 2/3 complex subunit 5	2282.36	14116.8	1862.1	2525.76	1542.38	1962.92
O15530	3-phosphoinositide-dependent protein kinase 1	47.7803	0	48.8114	44.9549	0	52.2573
O15533	Tapasin	260.864	286.869	572.552	302.594	183.9	318.765
O15554	Intermediate conductance calcium-activated potassium channel protein 4	17.6572	684.15	456.181	345.061	56.1345	347.815
O43149	Zinc finger ZZ-type and EF-hand domain-containing protein 1	96.6043	49.3098	80.6012	69.0262	118.167	70.4122
O43150	Arf-GAP with SH3 domain, ANK repeat and PH domain-containing protein 2	198.804	186.99	174.291	170.939	116.22	153.078
O43169	Cytochrome b5 type B	41.8482	59.0736	21.1225	14.2449	27.9018	32.4458
O43175	D-3-phosphoglycerate dehydrogenase	27.7796	0	0	0	0	192.058
O43181	NADH dehydrogenase [ubiquinone] iron-sulfur protein 4, mitochondrial	145.61	162.523	172.809	212.496	0	235.222
O43182	Rho GTPase-activating protein 6	213.899	147.304	179.819	188.967	146.919	177.942
O43237	Cytoplasmic dynein 1 light intermediate chain 2	26.2466	0	0	0	0	0
O43242	26S proteasome non-ATPase regulatory subunit 3	162.64	127.942	152.399	144.871	126.824	139.729
O43252	Bifunctional 3'-phosphoadenosine 5'-phosphosulfate synthase 1	45.4903	69.8076	49.98	62.6146	86.1502	46.5335
O43264	Centromere/kinetochore protein zw10 homolog	8.62368	0	12.7513	0	0	30.1072
O43294	Transforming growth factor beta-1-induced transcript 1 protein	255.792	225.987	227.416	197.142	89.6251	152.626
O43306	Adenylate cyclase type 6	121.466	139.201	139.521	188.965	101.853	155.334
O43312	Metastasis suppressor protein 1	351.33	131.098	300.697	393.988	315.839	327.018
O43314	Inositol hexakisphosphate and diphosphoinositol-pentakisphosphate kinase 2	30.3103	0	0	6.21768	0	0
O43318	Mitogen-activated protein kinase kinase kinase 7	29.7558	92.7625	32.1013	26.771	0	39.9007
O43324	Eukaryotic translation elongation factor 1 epsilon-1	79.247	12.0799	45.3823	64.7833	0	65.7599
O43353	Receptor-interacting serine/threonine-protein kinase 2	15.458	8.77679	9.81414	15.6005	15.053	22.396
O43390	Heterogeneous nuclear ribonucleoprotein R	246.694	335.329	233.964	215.558	236.856	156.568
O43396	Thioredoxin-like protein 1	79.5489	221.132	66.3041	82.6592	23.2324	80.6802
O43399	Tumor protein D54	89.6824	184.746	156.809	132.125	152.756	96.4853
O43402	ER membrane protein complex subunit 8	23.0339	0	25.8461	0	0	0
O43414	ERI1 exoribonuclease 3	27.2308	6.94828	19.8528	4.34242	0	52.3909
O43426	Synaptojanin-1	13.2374	76.3557	16.7222	9.79542	0	0
O43427	Acidic fibroblast growth factor intracellular-binding protein	94.4488	79.7563	100.089	40.7498	45.1334	13.3573
O43432	Eukaryotic translation initiation factor 4 gamma 3	25.1141	30.5447	21.1943	23.9849	0	15.4695
O43447	Peptidyl-prolyl cis-trans isomerase H	32.1173	54.4229	26.0604	12.4831	0	21.1391
O43451	Maltase-glucoamylase, intestinal	644.756	388.467	306.473	400.032	466.603	372.95
O43464	Serine protease HTRA2, mitochondrial	96.7318	72.8101	89.0204	65.9447	72.8874	46.1739
O43488	Aflatoxin B1 aldehyde reductase member 2	1360.96	860.047	901.004	944.224	764.53	1075.97
O43491	Band 4.1-like protein 2	175.129	76.7937	84.0391	52.9336	54.839	63.9377
O43504	Ragulator complex protein LAMTOR5	40.1306	67.3671	62.1659	59.541	47.3745	42.6833
O43516	WAS/WASL-interacting protein family member 1	1298.03	1131.77	752.692	1198.32	533.039	794.961
O43561	Linker for activation of T-cells family member 1	159.306	214.077	140.6	155.713	117.697	233.995
O43566	Regulator of G-protein signaling 14	52.0513	0	19.3837	60.3703	68.3204	0
O43583	Density-regulated protein	170.47	131.413	102.871	101.605	91.8351	123.747
O43592	Exportin-T	60.0223	161.76	57.1728	0	388.97	39.6868
O43615	Mitochondrial import inner membrane translocase subunit TIM44	31.1287	53.7393	48.7851	34.5867	0	34.3336
O43617	Trafficking protein particle complex subunit 3	44.2776	0	50.267	26.1875	34.6048	47.4513
O43633	Charged multivesicular body protein 2a	83.027	143.324	41.2029	86.2569	0	89.8042
O43639	Cytoplasmic protein NCK2	286.421	336.194	242.148	272.439	218.011	273.278
O43665	Regulator of G-protein signaling 10	210.441	169.874	208.507	254.699	288.494	264.838
O43674	NADH dehydrogenase [ubiquinone] 1 beta subcomplex subunit 5, mitochondrial	43.8705	5.85923	56.9472	40.7386	0	84.6442
O43676	NADH dehydrogenase [ubiquinone] 1 beta subcomplex subunit 3	172.557	20.7718	212.101	19.4775	185.58	196.273
O43678	NADH dehydrogenase [ubiquinone] 1 alpha subcomplex subunit 2	0	51.5093	99.5513	56.804	0	0
O43681	ATPase ASNA1	239.025	208.562	363.29	253.79	251.863	211.723
O43707	Alpha-actinin-4	1834.65	1841.88	1478.45	1813.23	1787.79	1711.35
O43708	Maleylacetoacetate isomerase	69.4345	35.1656	47.3565	52.0958	71.8003	78.1119
O43747	AP-1 complex subunit gamma-1	83.7629	30.9454	121.008	135.895	99.8606	39.7671
O43752	Syntaxin-6	80.652	77.0321	55.3431	43.9378	80.6607	85.2287
O43760	Synaptogyrin-2	121.393	66.4013	104.972	49.1753	152.218	30.2252
O43765	Small glutamine-rich tetratricopeptide repeat-containing protein alpha	45.7969	38.4401	40.331	42.04	44.9177	31.9911
O43768	Alpha-endosulfine	66.7822	20.9369	40.8533	65.003	0	37.2166
O43772	Mitochondrial carnitine/acylcarnitine carrier protein	79.0286	76.7875	99.3113	91.1518	57.5994	81.361
O43776	Asparagine--tRNA ligase, cytoplasmic	107.451	80.0469	87.8463	85.3011	120.413	55.0004
O43809	Cleavage and polyadenylation specificity factor subunit 5	42.1184	0	21.2586	0	0	7.94662
O43813	LanC-like protein 1	116.653	121.149	121.548	142.75	153.302	83.4312
O43815	Striatin	168.94	90.6116	68.1282	54.718	108.374	0
O43837	Isocitrate dehydrogenase [NAD] subunit beta, mitochondrial	49.0579	81.6323	74.7118	57.2983	0	37.9169
O43847	Nardilysin	63.8965	39.1055	52.2203	45.8745	0	67.4383
O43852	Calumenin	44.3204	112.058	95.5029	53.4307	89.6666	81.3629
O43854	EGF-like repeat and discoidin I-like domain-containing protein 3	10.8615	0	14.6368	21.5322	0	31.9435
O43861	Probable phospholipid-transporting ATPase IIB	36.4723	42.9782	24.0112	24.8489	0	57.4879
O43865	S-adenosylhomocysteine hydrolase-like protein 1	137.041	117.295	120.091	128.596	104.035	113.891
O43866	CD5 antigen-like	17543.6	8014.05	20193.3	4553.04	60236.2	13923.5
O43920	NADH dehydrogenase [ubiquinone] iron-sulfur protein 5	43.3591	58.8184	82.4849	88.7601	66.7052	38.174
O43924	Retinal rod rhodopsin-sensitive cGMP 3',5'-cyclic phosphodiesterase subunit delta	56.4934	38.7634	38.6062	55.6682	0	53.0142
O60229	Kalirin	415.484	572.204	417.301	497.079	452.828	477.358
O60234	Glia maturation factor gamma	721.69	1233.07	523.831	514.561	578.695	737.441
O60256	Phosphoribosyl pyrophosphate synthase-associated protein 2	119.947	73.2901	96.2148	128.402	60.4035	56.0776
O60262	Guanine nucleotide-binding protein G(I)/G(S)/G(O) subunit gamma-7	553.949	610.85	389.354	404.015	353.322	346.535
O60266	Adenylate cyclase type 3	18.4535	19.7718	27.2134	6.41056	0	49.259
O60268	Uncharacterized protein KIAA0513	170.409	167.363	135.21	155.815	101.99	142.794
O60271	C-Jun-amino-terminal kinase-interacting protein 4	9.70786	13.5224	72.8085	16.9192	0	62.7288
O60291	E3 ubiquitin-protein ligase MGRN1	33.799	0	19.0323	6.33384	0	8.06896
O60313	Dynamin-like 120 kDa protein, mitochondrial	102.331	180.032	156.017	138.116	56.5076	110.093
O60331	Phosphatidylinositol 4-phosphate 5-kinase type-1 gamma	135.451	68.979	75.7079	88.455	66.0043	106.17
O60361	Putative nucleoside diphosphate kinase	87.0386	0	72.8905	102.241	0	87.4053
O60449	Lymphocyte antigen 75	65.5889	66.9131	62.6139	92.3899	94.494	62.9457
O60486	Plexin-C1	133.73	91.0534	189.128	72.9926	123.111	59.9902
O60488	Long-chain-fatty-acid--CoA ligase 4	286.588	209.054	194.106	252.543	195.331	286.008
O60493	Sorting nexin-3	105.59	64.3675	69.2089	94.0911	102.363	192.708
O60496	Docking protein 2	416.329	576.712	482.111	674.47	527.309	613.406
O60502	Protein O-GlcNAcase	31.9154	0	35.6068	0	0	0
O60506	Heterogeneous nuclear ribonucleoprotein Q	184.653	188.978	153.796	170.666	215.873	171.301
O60547	GDP-mannose 4,6 dehydratase	53.6911	28.3432	31.1887	70.6624	26.0378	51.3844
O60603	Toll-like receptor 2	115.044	93.4837	94.1884	92.3437	118.399	91.4867
O60610	Protein diaphanous homolog 1	321.097	273.113	271.935	300.388	321.467	326.54
O60613	Selenoprotein F	180.412	103.735	118.357	122.515	52.6099	136.057
O60636	Tetraspanin-2	67.7559	42.9003	52.661	16.9194	0	91.6461
O60645	Exocyst complex component 3	127.579	59.372	91.4737	110.969	29.7351	107.884
O60664	Perilipin-3	39.2619	66.1848	62.8646	60.6565	43.7641	38.9218
O60669	Monocarboxylate transporter 2	161.735	87.139	106.203	138.495	41.0893	126.61
O60674	Tyrosine-protein kinase JAK2	81.4781	83.8264	100.19	109.92	84.829	83.4886
O60684	Importin subunit alpha-7	81.009	19.3449	69.0792	75.2753	81.537	60.3826
O60716	Catenin delta-1	13.5635	11.2512	10.6646	31.7203	3.95904	35.846
O60749	Sorting nexin-2	78.3948	79.2181	65.3936	100.378	102.685	92.1162
O60762	Dolichol-phosphate mannosyltransferase subunit 1	31.8883	69.6481	49.9531	38.9156	25.6088	35.9018
O60763	General vesicular transport factor p115	112.396	44.2918	141.271	130.945	74.3652	79.9684
O60784	Target of Myb protein 1	5.734	3.42341	28.8018	20.1352	0	0
O60814;P57053;P58876;P62807;Q5QNW6;Q93079;Q99877;Q99879;Q99880	Histone H2B type 1-K;Histone H2B type F-S;Histone H2B type 1-D;Histone H2B type 1-C/E/F/G/I;Histone H2B type 2-F;Histone H2B type 1-H;Histone H2B type 1-N;Histone H2B type 1-M;Histone H2B type 1-L	374.514	3498	1682.37	2249.28	7410.71	229.429
O60826	Coiled-coil domain-containing protein 22	24.9093	15.9531	22.4613	31.6565	21.822	18.0578
O60831	PRA1 family protein 2	0	0	143.902	0	125.557	0
O60841	Eukaryotic translation initiation factor 5B	39.6713	70.0602	33.5803	63.4717	31.0779	46.4861
O60869	Endothelial differentiation-related factor 1	321.388	330.629	160.966	201.567	0	122.537
O60884	DnaJ homolog subfamily A member 2	118.682	160.863	88.8448	117.276	115.463	84.379
O60888	Protein CutA	537.255	495.088	204.02	327.009	649.535	1015.38
O60890	Oligophrenin-1	54.9185	30.1053	65.2465	62.3374	30.744	91.47
O60895	Receptor activity-modifying protein 2	15.4425	31.7679	16.0587	46.8249	0	14.1391
O60925	Prefoldin subunit 1	228.333	473.014	226.197	255.932	487.12	337.94
O75015	Low affinity immunoglobulin gamma Fc region receptor III-B	295.364	177.373	141.964	156.582	351.88	85.6182
O75022	Leukocyte immunoglobulin-like receptor subfamily B member 3	91.9649	68.1148	15.9447	5.28648	0	24.4316
O75027	ATP-binding cassette sub-family B member 7, mitochondrial	30.5598	39.2157	56.5145	30.6592	0	50.5389
O75044	SLIT-ROBO Rho GTPase-activating protein 2	20.5692	49.3836	20.8072	32.5378	0	35.9236
O75064	DENN domain-containing protein 4B	22.6815	0	0	0	0	0
O75083	WD repeat-containing protein 1	32390	45398.5	35615.8	43332.5	45896	60208.7
O75116	Rho-associated protein kinase 2	540.976	492.627	462.554	495.996	237.876	415.076
O75122	CLIP-associating protein 2	22.7955	0	0	17.9321	0	3.88984
O75131	Copine-3	665.162	306.204	498.615	413.576	325.861	281.124
O75153	Clustered mitochondria protein homolog	0	0	13.7808	0	0	0
O75154	Rab11 family-interacting protein 3	127.379	116.302	126.79	148.805	121.078	146.675
O75165	DnaJ homolog subfamily C member 13	43.209	32.7368	33.4789	43.5886	58.1853	36.5347
O75170	Serine/threonine-protein phosphatase 6 regulatory subunit 2	16.4401	19.1615	37.017	21.6927	0	0
O75190	DnaJ homolog subfamily B member 6	42.613	109.733	83.2913	81.2779	23.3914	126.776
O75208	Ubiquinone biosynthesis protein COQ9, mitochondrial	4.78673	0	25.0855	1	0	1
O75223	Gamma-glutamylcyclotransferase	163.997	193.374	144.999	171.901	328.006	114.426
O75251	NADH dehydrogenase [ubiquinone] iron-sulfur protein 7, mitochondrial	58.952	54.3777	59.0109	68.6018	30.4982	54.4857
O75298	Reticulon-2	73.7987	80.281	95.6807	50.8567	61.0694	31.6448
O75306	NADH dehydrogenase [ubiquinone] iron-sulfur protein 2, mitochondrial	90.8065	124.385	175.777	103.862	67.7249	107.752
O75317	Ubiquitin carboxyl-terminal hydrolase 12	15.3543	42.5316	10.7114	29.6983	46.1288	17.3545
O75323	Protein NipSnap homolog 2	120.225	122.509	157.142	102.428	0	127.761
O75326	Semaphorin-7A	52.298	50.3865	28.5014	37.6607	125.691	39.3984
O75340	Programmed cell death protein 6	316.173	387.433	403.062	337.375	443.56	472.045
O75347	Tubulin-specific chaperone A	223.421	256.17	234.728	177.871	202.844	216.999
O75348	V-type proton ATPase subunit G 1	103.892	101.048	96.5263	93.0463	179.951	83.6478
O75351	Vacuolar protein sorting-associated protein 4B	60.7269	50.2302	58.3722	87.7978	91.7728	46.5806
O75352	Mannose-P-dolichol utilization defect 1 protein	186.723	279.642	190.251	191.46	0	187.683
O75367	Core histone macro-H2A.1	0	129.713	90.9264	89.4195	336.095	12.7312
O75368	SH3 domain-binding glutamic acid-rich-like protein	2701.86	2579.15	2291.08	2341.95	2249.26	2356.99
O75369	Filamin-B	12.9618	186.782	1796.58	17.1893	6.80033	17.5356
O75380	NADH dehydrogenase [ubiquinone] iron-sulfur protein 6, mitochondrial	81.7083	95.3277	120.28	89.879	68.5453	84.9543
O75381	Peroxisomal membrane protein PEX14	182.983	16.8859	7.52748	0	0	0
O75387	Large neutral amino acids transporter small subunit 3	17.794	1.93632	52.6047	34.937	41.3059	25.5503
O75390	Citrate synthase, mitochondrial	1279.64	2306.11	2312.45	1828.38	1238.67	2059.79
O75396	Vesicle-trafficking protein SEC22b	107.916	126.519	164.566	84.6916	142.494	73.4914
O75410	Transforming acidic coiled-coil-containing protein 1	120.914	65.5969	85.8468	118.527	64.4457	73.8353
O75427	Leucine-rich repeat and calponin homology domain-containing protein 4	27.7571	52.8453	49.4312	78.506	109.273	36.1782
O75431	Metaxin-2	78.3228	84.6785	104.908	68.4903	97.1879	72.1298
O75436	Vacuolar protein sorting-associated protein 26A	159.036	182.141	109.566	141.746	0	0
O75438	NADH dehydrogenase [ubiquinone] 1 beta subcomplex subunit 1	22.9077	0	47.1347	43.214	19.1421	36.9075
O75439	Mitochondrial-processing peptidase subunit beta	3.11937	23.1361	49.3786	59.4244	0	1
O75477	Erlin-1	31.5946	92.4276	74.2216	54.3793	90.6321	57.6914
O75489	NADH dehydrogenase [ubiquinone] iron-sulfur protein 3, mitochondrial	191.226	244.331	267.756	162.865	172.513	154.936
O75506	Heat shock factor-binding protein 1	1.51983	14.8959	13.8194	18.6966	0	1.76271
O75521	Enoyl-CoA delta isomerase 2, mitochondrial	50.0854	68.1264	34.4249	37.3571	0	0
O75531	Barrier-to-autointegration factor	64.529	151.94	210.175	157.763	1090.24	181.177
O75534	Cold shock domain-containing protein E1	29.4265	48.9295	26.0119	38.7389	0	0
O75558	Syntaxin-11	991.177	1472.17	919.611	975.051	1038.29	1330.59
O75563	Src kinase-associated phosphoprotein 2	2864.12	840.125	2226.26	3164.38	2505.02	3722.58
O75594	Peptidoglycan recognition protein 1	291.54	195.797	189.777	140.533	351.177	206.654
O75608	Acyl-protein thioesterase 1	376.712	427.306	423.725	439.162	315.758	485.698
O75636	Ficolin-3	197.699	85.0461	130.167	283.333	579.113	133.539
O75663	TIP41-like protein	64.4055	41.3863	60.6451	61.7767	33.8871	52.2359
O75674	TOM1-like protein 1	50.9567	62.5683	65.1952	103.135	0	76.1141
O75688	Protein phosphatase 1B	606.969	321.673	461.054	183.578	416.995	297.617
O75695	Protein XRP2	962.764	759.277	767.145	879.975	833.272	857.296
O75716	Serine/threonine-protein kinase 16	0	0	53.7181	0	0	72.1272
O75718	Cartilage-associated protein	65.5779	0	42.713	42.881	0	0
O75746	Calcium-binding mitochondrial carrier protein Aralar1	51.9235	87.6057	68.253	66.4078	34.294	60.4515
O75787	Renin receptor	41.5269	48.7051	35.1324	30.8709	43.1704	23.8497
O75791	GRB2-related adapter protein 2	782.691	780.882	599.933	726.668	504.79	1031.74
O75821	Eukaryotic translation initiation factor 3 subunit G	35.522	56.4342	23.9523	36.7087	22.3508	0
O75822	Eukaryotic translation initiation factor 3 subunit J	45.9623	44.8036	68.7608	61.3064	60.8653	28.512
O75832	26S proteasome non-ATPase regulatory subunit 10	43.0345	39.2414	55.7501	36.1325	74.9543	56.975
O75844	CAAX prenyl protease 1 homolog	104.666	103.49	135.262	59.1492	70.5391	60.0767
O75874	Isocitrate dehydrogenase [NADP] cytoplasmic	471.643	262.03	376.272	403.33	380.89	340.965
O75880	Protein SCO1 homolog, mitochondrial	31.1257	36.7032	66.4187	20.1208	0	37.4996
O75882	Attractin	53.9555	20.0028	218.172	52.4343	113.927	47.1453
O75886	Signal transducing adapter molecule 2	100.631	91.665	78.4848	0	0	68.4493
O75915	PRA1 family protein 3	1144.59	1712.71	1856.79	1257.64	1069.27	1091.56
O75923	Dysferlin	145.083	155.9	180.366	135.733	164.319	155.069
O75935	Dynactin subunit 3	83.9115	88.3923	76.3193	75.6183	44.1551	59.068
O75937	DnaJ homolog subfamily C member 8	16.2696	24.0554	14.9551	15.2389	0	15.1658
O75947	ATP synthase subunit d, mitochondrial	442.264	614.302	584.061	452.142	246.101	407.245
O75954	Tetraspanin-9	1524.1	3311.16	1697.33	2757.51	2350.56	2049.05
O75955	Flotillin-1	238.854	232.123	243.686	226.368	624.962	240.421
O75962	Triple functional domain protein	0	0	39.1153	0	0	0
O75964	ATP synthase subunit g, mitochondrial	1027.94	1464.03	1485.17	969.529	600.7	1106.13
O75995	SAM and SH3 domain-containing protein 3	36.6432	46.9623	20.4817	39.8305	0	22.5589
O76003	Glutaredoxin-3	229.385	270.939	233.661	253.328	230.558	251.383
O76071	Probable cytosolic iron-sulfur protein assembly protein CIAO1	60.6403	75.9671	71.7373	78.1997	0	74.9308
O76074	cGMP-specific 3',5'-cyclic phosphodiesterase	829.005	678.763	634.79	634.42	507.508	482.029
O76094	Signal recognition particle subunit SRP72	47.5903	0	19.2389	15.7057	75.5012	16.1704
O94759	Transient receptor potential cation channel subfamily M member 2	15.6847	1	1	2.99114	0	1
O94760	N(G),N(G)-dimethylarginine dimethylaminohydrolase 1	105.937	64.7711	32.649	30.9385	0	0
O94766	Galactosylgalactosylxylosylprotein 3-beta-glucuronosyltransferase 3	11.2607	40.2323	16.3692	21.0683	64.0445	19.0925
O94804	Serine/threonine-protein kinase 10	191.422	145.752	156.818	198.061	207.369	177.885
O94826	Mitochondrial import receptor subunit TOM70	102.696	114.268	137.525	89.1284	38.1279	114.872
O94830	Phospholipase DDHD2	41.345	43.1067	9.33858	6.9875	22.8845	36.3125
O94832	Unconventional myosin-Id	0	0	1.85249	27.9835	0	96.107
O94855	Protein transport protein Sec24D	9.92623	64.7873	44.19	0	0	19.0039
O94874	E3 UFM1-protein ligase 1	33.1096	15.1363	32.9285	17.4925	0	34.8042
O94886	CSC1-like protein 1	580.816	481.961	539.466	458.567	323.618	441.162
O94903	Pyridoxal phosphate homeostasis protein	80.4537	48.4143	69.0088	66.1701	53.2437	59.1182
O94905	Erlin-2	58.2416	93.3383	76.5131	78.496	63.1827	41.3864
O94915	Protein furry homolog-like	47.2937	8.52044	29.8839	36.553	0	45.6951
O94919	Endonuclease domain-containing 1 protein	120.834	335.719	305.499	209.461	311.396	243.878
O94925	Glutaminase kidney isoform, mitochondrial	61.4777	47.1433	78.2676	59.6161	27.4159	48.0875
O94929	Actin-binding LIM protein 3	31.0397	45.7778	31.8323	39.9825	0	32.1995
O94973	AP-2 complex subunit alpha-2	84.6347	114.207	53.4529	74.3179	49.6418	43.7832
O94979	Protein transport protein Sec31A	121.961	91.0927	101.66	107.956	87.8997	75.5404
O94989	Rho guanine nucleotide exchange factor 15	23.6805	39.8011	0	39.2081	30.3082	33.0758
O95139	NADH dehydrogenase [ubiquinone] 1 beta subcomplex subunit 6	26.4473	24.7461	74.7865	23.1617	0	30.7668
O95140	Mitofusin-2	26.4112	16.4918	11.2781	20.3134	302.556	15.5559
O95155	Ubiquitin conjugation factor E4 B	16.7373	24.3326	13.6174	12.5466	12.7535	23.5971
O95159	Zinc finger protein-like 1	31.726	20.4043	27.705	29.3721	0	40.2398
O95164	Ubiquitin-like protein 3	15.902	0	40.1935	0	0	0
O95167	NADH dehydrogenase [ubiquinone] 1 alpha subcomplex subunit 3	32.674	69.1691	94.9812	0	0	1
O95168	NADH dehydrogenase [ubiquinone] 1 beta subcomplex subunit 4	94.1982	155.258	129.248	95.2453	141.417	88.446
O95169	NADH dehydrogenase [ubiquinone] 1 beta subcomplex subunit 8, mitochondrial	113.377	121.27	163.876	98.6366	7.97426	30.4112
O95182	NADH dehydrogenase [ubiquinone] 1 alpha subcomplex subunit 7	47.3664	48.0118	41.79	57.3361	30.8915	20.6776
O95183	Vesicle-associated membrane protein 5	127.412	457.752	245.889	254.616	184.954	122.492
O95197	Reticulon-3	218.851	220.687	192.798	184.398	318.624	110.229
O95202	Mitochondrial proton/calcium exchanger protein	72.3094	67.8361	89.6563	80.2794	0	64.3719
O95210	Starch-binding domain-containing protein 1	63.5502	0	101.127	0	0	21.6408
O95219	Sorting nexin-4	21.0114	0	29.4874	29.387	59.9982	0
O95248	Myotubularin-related protein 5	60.8678	329.98	9.50815	112.601	206.351	230.398
O95249	Golgi SNAP receptor complex member 1	6.30246	19.8847	19.865	12.0392	0	27.3018
O95260	Arginyl-tRNA--protein transferase 1	27.9946	48.0966	36.4716	61.2485	61.6294	42.0754
O95273	Cyclin-D1-binding protein 1	29.4231	23.7654	26.8813	14.9902	0	25.2678
O95292	Vesicle-associated membrane protein-associated protein B/C	58.425	102.498	73.477	96.5972	5.50523	37.601
O95295	SNARE-associated protein Snapin	61.4283	67.7357	59.2722	77.9628	22.2471	53.1523
O95297	Myelin protein zero-like protein 1	38.7856	50.3636	55.3827	34.3585	0	20.9645
O95298	NADH dehydrogenase [ubiquinone] 1 subunit C2	40.7599	70.1458	39.2692	72.1033	7.11826	0
O95299	NADH dehydrogenase [ubiquinone] 1 alpha subcomplex subunit 10, mitochondrial	201.413	377.599	175.638	235.937	496.282	253.837
O95319	CUGBP Elav-like family member 2	78.596	105.914	69.2521	98.5759	67.0862	100.188
O95336	6-phosphogluconolactonase	915.485	248.442	834.581	731.049	420.168	798.662
O95340	Bifunctional 3'-phosphoadenosine 5'-phosphosulfate synthase 2	51.3608	110.656	62.309	62.6187	60.0793	60.8473
O95352	Ubiquitin-like modifier-activating enzyme ATG7	66.3199	40.0574	62.4058	78.797	92.3822	73.2617
O95372	Acyl-protein thioesterase 2	270.296	134.752	227.497	193.522	248.87	196.522
O95373	Importin-7	50.5876	46.2356	71.5894	49.5288	60.7214	43.1713
O95379	Tumor necrosis factor alpha-induced protein 8	115.839	112.537	95.2497	137.461	56.0435	128.515
O95415	Brain protein I3	43.1726	30.3568	39.6877	15.2615	58.5901	14.9069
O95425	Supervillin	0	0	1.75344	0	0	246.916
O95427	GPI ethanolamine phosphate transferase 1	0	50.5268	28.7368	0	0	28.1069
O95433	Activator of 90 kDa heat shock protein ATPase homolog 1	72.1077	51.0589	37.9269	33.8914	0	77.2393
O95445	Apolipoprotein M	188.896	336.309	213.092	520.155	256.088	116.59
O95456	Proteasome assembly chaperone 1	55.7601	78.3321	77.3422	54.3993	0	54.1627
O95466	Formin-like protein 1	183.631	164.775	102.923	203.041	276.191	90.6455
O95479	GDH/6PGL endoplasmic bifunctional protein	46.099	45.109	76.5113	75.6007	0	55.9231
O95486	Protein transport protein Sec24A	0	1.67672	30.7693	111.123	0	0
O95497	Pantetheinase	526.833	140.113	166.513	131.45	91.6985	111.602
O95498	Vascular non-inflammatory molecule 2	329.732	671.49	390.153	291.602	1224.32	479.618
O95562	Vesicle transport protein SFT2B	12.5865	0	13.498	19.9877	0	0
O95563	Mitochondrial pyruvate carrier 2	65.7072	380.816	92.8358	160.555	48.0123	51.991
O95571	Persulfide dioxygenase ETHE1, mitochondrial	105.115	137.28	170.619	116.199	209.187	138.908
O95573	Long-chain-fatty-acid--CoA ligase 3	52.0919	42.5474	48.6796	33.3766	75.656	26.6574
O95630	STAM-binding protein	48.9008	59.7547	48.3861	36.2945	28.1161	46.7352
O95644	Nuclear factor of activated T-cells, cytoplasmic 1	10.6616	0	22.8546	0	0	0
O95671	N-acetylserotonin O-methyltransferase-like protein	60.5886	49.112	52.5228	34.0376	0	45.8608
O95674	Phosphatidate cytidylyltransferase 2	88.8072	178.311	154.061	137.637	203.203	130.625
O95685	Protein phosphatase 1 regulatory subunit 3D	6.42074	0	8.78444	34.0651	0	0
O95716	Ras-related protein Rab-3D	20.3588	0	0	15.2341	140.65	99.5197
O95721	Synaptosomal-associated protein 29	69.4517	147.665	94.9681	82.2741	77.4337	88.4215
O95747	Serine/threonine-protein kinase OSR1	82.9288	81.4305	57.1156	121.179	0	72.3038
O95758	Polypyrimidine tract-binding protein 3	39.2548	5.14972	38.6919	32.9256	0	38.1484
O95782	AP-2 complex subunit alpha-1	279.345	140.357	254.939	207.129	190.875	270.46
O95807	Transmembrane protein 50A	29.6714	55.5299	43.8915	46.2634	44.5418	47.7816
O95810	Caveolae-associated protein 2	1150.21	1401.18	1747.07	1259.87	939.996	977.463
O95819	Mitogen-activated protein kinase kinase kinase kinase 4	158.912	144.883	139.341	189.455	174.681	145.196
O95822	Malonyl-CoA decarboxylase, mitochondrial	21.5595	0	25.0314	0	0	0
O95825	Quinone oxidoreductase-like protein 1	38.2619	1	60.1196	26.5033	0	43.2561
O95831	Apoptosis-inducing factor 1, mitochondrial	279.949	391.958	346.352	281.92	185.373	223.815
O95834	Echinoderm microtubule-associated protein-like 2	103.2	63.4086	83.7483	84.7338	67.222	91.8475
O95858	Tetraspanin-15	118.138	37.9632	186.005	22.1975	176.905	33.0635
O95861	3'(2'),5'-bisphosphate nucleotidase 1	130.835	89.3229	125.774	96.6427	136.709	112.34
O95865	N(G),N(G)-dimethylarginine dimethylaminohydrolase 2	412.329	598.283	320.382	413.338	396.044	446.775
O95866	Megakaryocyte and platelet inhibitory receptor G6b	11792.8	11297	11782.7	14038.4	9435.91	16452.7
O95870	Protein ABHD16A	162.67	273.904	293.88	156.263	86.26	195.208
O95881	Thioredoxin domain-containing protein 12	90.5062	87.7229	104.668	79.1575	0	48.0702
O95976	Immunoglobulin superfamily member 6	43.6461	36.06	36.8262	21.6277	30.9007	55.6718
O95980	Reversion-inducing cysteine-rich protein with Kazal motifs	33.8896	164.389	134.264	126.29	0	145.017
O95989	Diphosphoinositol polyphosphate phosphohydrolase 1	419.094	363.807	144.412	165.463	182.406	249.993
O96000	NADH dehydrogenase [ubiquinone] 1 beta subcomplex subunit 10	77.9594	101.3	62.4902	60.2434	0	46.9541
O96008	Mitochondrial import receptor subunit TOM40 homolog	30.8783	79.9256	49.2373	40.8761	78.2731	42.3904
O96011	Peroxisomal membrane protein 11B	133.299	167.169	207.976	133.961	78.9485	153.616
O96019	Actin-like protein 6A	50.4797	373.84	48.9682	124.748	0	87.5771
P00167	Cytochrome b5	83.3647	72.9081	97.961	47.4376	0	0
P00325	Alcohol dehydrogenase 1B	11.9835	38.5568	19.6474	51.2198	12.5059	46.8127
P00338	L-lactate dehydrogenase A chain	3265.29	2573.72	2682.44	2571.64	2484.04	2557.58
P00352	Retinal dehydrogenase 1	462.718	349.695	397.424	418.419	571.252	409.286
P00367	Glutamate dehydrogenase 1, mitochondrial	490.176	530.596	601.454	490.983	295.051	472.276
P00387	NADH-cytochrome b5 reductase 3	1218.9	2289.6	1799.52	1191.61	1051.09	1178.55
P00390	Glutathione reductase, mitochondrial	335.259	239.356	186.201	334.819	200.607	255.855
P00403	Cytochrome c oxidase subunit 2	581.51	725.71	809.725	576.181	358.17	612.149
P00414	Cytochrome c oxidase subunit 3	253.668	365.58	314.376	212.64	0	196.44
P00441	Superoxide dismutase [Cu-Zn]	239.061	166.715	115.507	186.398	252.584	198.492
P00450	Ceruloplasmin	2169.76	8939.48	8732.73	5425.99	21483	1930.73
P00451	Coagulation factor VIII	123.543	166.102	151.011	137.398	157.968	257.181
P00488	Coagulation factor XIII A chain	10147.2	8857.98	10561.1	8670.6	6262.96	10551.1
P00491	Purine nucleoside phosphorylase	2766.43	2184.96	1784.23	2210.59	2877.11	2298.28
P00492	Hypoxanthine-guanine phosphoribosyltransferase	307.155	368.767	302.031	371.049	569.131	507.773
P00505	Aspartate aminotransferase, mitochondrial	337.834	507.46	409.325	406.404	236.368	385.19
P00558	Phosphoglycerate kinase 1	1897.67	1746.81	1914.09	2033.01	1880.58	2065.43
P00568	Adenylate kinase isoenzyme 1	967.53	534.092	578.002	581.016	499.877	679.605
P00734	Prothrombin	4432.48	7031.41	3723.76	5096.96	11503.9	4128.13
P00736	Complement C1r subcomponent	808.125	1010.46	9369.52	454.679	1600.03	1149.48
P00738	Haptoglobin	9366.1	5912.25	6429.4	8524.49	37967.1	8777.5
P00739	Haptoglobin-related protein	4006.78	1269.6	2803.71	801.535	10095.8	1328.33
P00740	Coagulation factor IX	911.439	652.121	569.771	657.166	1813.37	865.419
P00742	Coagulation factor X	1201.08	1628.95	1390.24	1046.39	2207.93	2383.22
P00746	Complement factor D	41.995	42.3043	96.424	35.6907	307.763	16.9787
P00747	Plasminogen	2289.32	2576.97	1799.12	1836.78	7203.69	2838.96
P00748	Coagulation factor XII	376.115	603.345	185.112	322.56	885.315	350.728
P00751	Complement factor B	1760.89	1895.81	1513.09	1980.3	5021.72	2074.71
P00915	Carbonic anhydrase 1	8263.92	4873.51	2840.71	4091.36	8413.47	5638.94
P00918	Carbonic anhydrase 2	2816.29	2275.19	2730.58	2002.4	4026.97	2763.17
P00966	Argininosuccinate synthase	37.2533	76.5019	21.5905	45.3508	44.138	19.6078
P01008	Antithrombin-III	1064.6	1226.61	780.489	1031.2	2619.34	937.016
P01009	Alpha-1-antitrypsin	2599.41	3423.47	2594.17	2948.98	8987.62	4024.77
P01011	Alpha-1-antichymotrypsin	1712.5	1623.65	2263.9	1661.38	7748.59	2701.63
P01019	Angiotensinogen	641.73	407.313	400.381	466.185	2204.27	340.773
P01023	Alpha-2-macroglobulin	5236.98	9658.21	6409.15	5012.75	23149.8	15578.7
P01024	Complement C3	43816.7	21707.1	33399.3	17986.3	32028	28473.6
P01031	Complement C5	1254.84	620.21	692.264	696.015	1481.19	1176.78
P01033	Metalloproteinase inhibitor 1	53.3934	0	67.0649	52.4188	122.779	76.6944
P01034	Cystatin-C	135.401	150.397	73.9274	82.5657	253.691	94.3947
P01040	Cystatin-A	0	0	35.5409	62.4234	0	0
P01042	Kininogen-1	5482.76	11247.4	5841.44	10523.4	29112.9	11862.7
P01111	GTPase NRas	0	0	603.741	0	438.134	0
P01112	GTPase HRas	259.615	312.651	250.287	278.795	352.916	277.482
P01116	GTPase KRas	242.663	145.655	134.677	268.963	229.248	329.448
P01127	Platelet-derived growth factor subunit B	31.757	41.3023	24.8884	45.5743	160.782	101.673
P01130	Low-density lipoprotein receptor	22.6484	0	28.5988	78.1856	0	0
P01133	Pro-epidermal growth factor	47.0887	96.4229	2.07313	8.4901	0	0
P01137	Transforming growth factor beta-1	158.703	99.4969	121.331	128.465	99.1975	126.163
P01344	Insulin-like growth factor II	100.355	172.152	112.855	52.0338	712.452	295.498
P01591	Immunoglobulin J chain	14538.9	7541.54	16860.2	5573.1	58039.1	8816.3
P01593;P01594	Immunoglobulin kappa variable 1D-33;Immunoglobulin kappa variable 1-33	206.337	576.862	3004.24	232.285	3079.83	876.356
P01597;P04432	Immunoglobulin kappa variable 1-39;Immunoglobulin kappa variable 1D-39	31.6574	0	279.304	60.1017	2400.03	0
P01599	Immunoglobulin kappa variable 1-17	102.018	132.808	152.732	57.8022	6439.2	109.988
P01601	Immunoglobulin kappa variable 1D-16	69.5805	159.739	119.192	55.9522	194.661	47.9743
P01602	Immunoglobulin kappa variable 1-5	1325.13	1401.08	2111.67	564.063	6003.69	1456.53
P01619	Immunoglobulin kappa variable 3-20	2053.61	4531.63	4535.14	2971.67	10284.3	4350.83
P01700	Immunoglobulin lambda variable 1-47	1482.39	2309.75	1967.21	2384.25	4144.58	1780.18
P01701	Immunoglobulin lambda variable 1-51	1753.65	796.299	1821.37	386.977	2921.04	4649.72
P01703	Immunoglobulin lambda variable 1-40	72.2712	513.157	203.35	239.716	659.353	454.853
P01704	Immunoglobulin lambda variable 2-14	340.231	262.635	1142.25	1642.27	177.802	584.394
P01705	Immunoglobulin lambda variable 2-23	0	0	0	0	70.21	63.7721
P01706	Immunoglobulin lambda variable 2-11	10640.8	2420.84	711.373	9.10174	2645.3	1704.1
P01709	Immunoglobulin lambda variable 2-8	2352.48	307.876	60.8879	0	105.345	278.275
P01714	Immunoglobulin lambda variable 3-19	781.768	487.552	578.513	670.168	1516.17	576.571
P01715	Immunoglobulin lambda variable 3-1	0	0	26.1917	0	87.5926	0
P01717	Immunoglobulin lambda variable 3-25	56.5824	166.542	871.697	63.8833	228.756	92.3401
P01718	Immunoglobulin lambda variable 3-27	40.3294	0	84.7081	11.8966	56.381	18.2483
P01721	Immunoglobulin lambda variable 6-57	16.096	29.06	31.8348	37.8963	114.066	21.0068
P01732	T-cell surface glycoprotein CD8 alpha chain	123.938	0	69.1039	127.002	418.135	92.1383
P01742	Immunoglobulin heavy variable 1-69	2206.61	3476.24	1584.99	1064.12	20188.9	2040.81
P01743	Immunoglobulin heavy variable 1-46	128.992	199.862	120.559	151.959	196.064	436.423
P01762	Immunoglobulin heavy variable 3-11	0	0	127.689	0	144.273	0
P01763	Immunoglobulin heavy variable 3-48	18.4399	35.9824	62.5188	0	13.4123	56.0486
P01764	Immunoglobulin heavy variable 3-23	18.0798	30.2313	55.307	22.059	125.534	49.4819
P01766	Immunoglobulin heavy variable 3-13	1	0	8.29766	11.4988	98.4642	8.47716
P01768;P0DP03	Immunoglobulin heavy variable 3-30;Immunoglobulin heavy variable 3-30-5	1852.89	2742.51	3246.56	2622.05	10143.8	4030.93
P01780	Immunoglobulin heavy variable 3-7	499.803	104.152	173.543	119.273	155.377	102.93
P01782	Immunoglobulin heavy variable 3-9	742.642	1002.21	2582.72	891.154	7135.47	2663.27
P01817	Immunoglobulin heavy variable 2-5	8.20954	10.2694	18.2702	28.592	0	19.8381
P01833	Polymeric immunoglobulin receptor	205.971	91.7247	225.311	115.058	325.177	84.7623
P01834	Immunoglobulin kappa constant	11065.3	22856.8	24627.5	12113.4	159140	27674.9
P01857	Immunoglobulin heavy constant gamma 1	11587.4	9209.16	12568.7	6392.81	51484	14936.6
P01859	Immunoglobulin heavy constant gamma 2	7007.32	12079.4	12388.2	4627.11	42831.3	5802.53
P01860	Immunoglobulin heavy constant gamma 3	28862	40620.1	72115	18462.8	140233	80561.2
P01861	Immunoglobulin heavy constant gamma 4	301.27	648.046	572.001	355.23	1323.67	2201.42
P01871	Immunoglobulin heavy constant mu	74859.9	50817.7	107380	28131.9	344084	71237.8
P01876	Immunoglobulin heavy constant alpha 1	8287.38	10163.7	15935.9	11223.6	45156.8	8013.21
P01877	Immunoglobulin heavy constant alpha 2	749.209	564.52	2813.29	1760.31	2544.67	671.378
P01880	Immunoglobulin heavy constant delta	123.319	82.0041	81.1826	62.6844	0	161.89
P01892	HLA class I histocompatibility antigen, A-2 alpha chain	7036.49	13368	8876.15	7153.09	10944.5	18176.4
P01903	HLA class II histocompatibility antigen, DR alpha chain	140.531	157.47	207.506	348.893	441.305	277.51
P01912;Q5Y7A7	HLA class II histocompatibility antigen, DRB1-3 chain;HLA class II histocompatibility antigen, DRB1-13 beta chain	140.003	356.059	93.8002	312.546	236.419	256.726
P02008	Hemoglobin subunit zeta	0	0	60.8249	0	0	27.269
P02042	Hemoglobin subunit delta	25656.9	19797	13506.9	21173	53927.4	31956.8
P02533	Keratin, type I cytoskeletal 14	1392.55	1438.43	1448.23	3713.42	516.217	1145.81
P02538	Keratin, type II cytoskeletal 6A	61.478	205.33	112.184	336.271	194.652	0
P02545	Prelamin-A/C	73.1047	38.9531	52.5095	94.6144	41.9358	29.5799
P02549	Spectrin alpha chain, erythrocytic 1	260.732	132.564	340.223	266.698	1225.15	351.6
P02647	Apolipoprotein A-I	43080.9	86681.5	60498.7	86221.3	281718	91904.7
P02649	Apolipoprotein E	12111.7	17266.7	12713.6	26593	24771	6037.82
P02652	Apolipoprotein A-II	10112.6	14204.6	11434.6	21651.1	42642.1	13428.3
P02654	Apolipoprotein C-I	9643.32	24691.5	14367.2	23316	65725.4	16821.9
P02655	Apolipoprotein C-II	6680.2	11647.3	8757.38	26244.7	21181.9	5398.49
P02656	Apolipoprotein C-III	3341.84	21544	3711.04	15551.1	26051.1	8543.35
P02671	Fibrinogen alpha chain	1048.46	1881.11	1930.54	1035.72	4340.85	3246.55
P02675	Fibrinogen beta chain	227.542	455.121	350.689	366.888	1325.5	832.284
P02679	Fibrinogen gamma chain	163.032	437.891	355.612	304.584	903.37	522
P02686	Myelin basic protein	352.357	203.322	172.212	210.82	286.11	226.3
P02724	Glycophorin-A	1.82803	0	1.30054	1	55.6495	3.09257
P02730	Band 3 anion transport protein	46572.5	22601	23747.8	26055.4	64915.6	39858.3
P02741	C-reactive protein	314.278	0	31.3915	0	683.713	123.32
P02743	Serum amyloid P-component	426.443	219.827	301.037	302.841	431.503	335.028
P02745	Complement C1q subcomponent subunit A	918.434	1281.23	10283.2	428.825	6198.52	1360.23
P02746	Complement C1q subcomponent subunit B	1601.06	2698.44	19333.9	964.395	12778.7	3440.97
P02747	Complement C1q subcomponent subunit C	3831.18	6067.35	51594.2	2202.45	29773.3	7803.36
P02748	Complement component C9	4499.55	4613.95	3491.44	3726.96	8079.55	5638.02
P02749	Beta-2-glycoprotein 1	3054.98	2853.95	2361.42	2485.31	7186.12	3274.29
P02750	Leucine-rich alpha-2-glycoprotein	112.44	105.517	152.594	119.976	438.461	187.519
P02751	Fibronectin	9442.56	53931.9	32321.5	39320.7	45955.4	36836.7
P02753	Retinol-binding protein 4	178.581	190.577	110.985	130.853	470.266	192.887
P02760	Protein AMBP	2562.85	4315.66	3024.75	2816.82	15863.2	5087.89
P02763	Alpha-1-acid glycoprotein 1	9709.86	2214.87	1751.93	2851.65	3328.32	2044.73
P02765	Alpha-2-HS-glycoprotein	2448.96	4459.85	4126.85	4651.62	16282	6003.21
P02766	Transthyretin	1374.76	1175.76	854.582	1595.87	5040.38	1595.08
P02768	Serum albumin	123724	109720	76105.8	123991	330787	192297
P02774	Vitamin D-binding protein	2620.55	2720.99	2238.09	2631.43	6635.69	2880.87
P02775	Platelet basic protein	1239.95	2410.31	1717.85	1442.85	5141.14	2998.85
P02776	Platelet factor 4	5919.27	26116.2	30682.9	20037.7	121780	16047.5
P02786	Transferrin receptor protein 1	1794.82	2695.26	582.681	2027.25	4063	1600.94
P02787	Serotransferrin	18988.6	16787	15198.2	14029.8	34012.3	16043.4
P02788	Lactotransferrin	8509.24	7171.66	8556.42	5175.11	11042.7	7622.64
P02790	Hemopexin	6415.15	5350.83	3719.96	6168.43	20520.4	8067.69
P02792	Ferritin light chain	49.6209	143.303	32.8756	132.583	0	2.34686
P02794	Ferritin heavy chain	5.28033	0	27.4539	0	0	0
P02795	Metallothionein-2	23.9121	74.3539	35.2991	68.5693	46.0244	26.021
P03886	NADH-ubiquinone oxidoreductase chain 1	0	0	31.6577	36.1306	0	0
P03891	NADH-ubiquinone oxidoreductase chain 2	0	0	181.702	0	0	0
P03905	NADH-ubiquinone oxidoreductase chain 4	58.5612	0	127.502	57.8649	143.581	35.109
P03915	NADH-ubiquinone oxidoreductase chain 5	21.7587	69.7129	44.3102	24.6474	0	30.4763
P03928	ATP synthase protein 8	340.76	307.707	392.476	192.192	0	222.371
P03950	Angiogenin	53.2711	44.1932	59.0426	88.5923	167.214	73.3268
P03951	Coagulation factor XI	695.956	931.364	559.338	2501.08	3686.25	1006.74
P03952	Plasma kallikrein	546.514	702.857	492.387	727.492	1933.24	1714.8
P04003	C4b-binding protein alpha chain	31016.8	40886.4	37382.9	44276.1	105917	53741.6
P04004	Vitronectin	15201.5	27046.6	16185	21666.3	51415.9	21105.7
P04040	Catalase	3790.47	2364.55	2385.97	3101.51	4545.31	3123.18
P04062	Glucosylceramidase	43.0933	86.9834	30.148	38.4198	0	40.1207
P04070	Vitamin K-dependent protein C	119.945	441.076	169.761	95.0217	865.133	299.338
P04075	Fructose-bisphosphate aldolase A	18914.9	20586.9	17931.2	20562.3	17535.4	19315.5
P04080	Cystatin-B	41.1277	90.4951	64.0096	39.4253	115.033	58.4059
P04083	Annexin A1	7631.56	4386.13	3291.94	4948.36	5234.67	3448.64
P04085	Platelet-derived growth factor subunit A	73.8996	0	0	59.8297	188.32	99.7214
P04114	Apolipoprotein B-100	5612.42	7043.92	6793.91	16172.1	10984.9	6006.41
P04156	Major prion protein	101.613	68.5898	113.612	84.4654	58.5876	79.55
P04179	Superoxide dismutase [Mn], mitochondrial	1552.91	2613.41	2868.93	2653.84	2165.28	3120.24
P04180	Phosphatidylcholine-sterol acyltransferase	946.611	1518.9	1008.48	1932.93	3799.75	1763.35
P04196	Histidine-rich glycoprotein	1122.12	2876.07	1625.08	2594.97	5200.54	2202.13
P04211	Immunoglobulin lambda variable 7-43	2422.34	1830.63	203.732	223.798	738.051	1828.28
P04216	Thy-1 membrane glycoprotein	0	8.89507	48.9926	0	0	0
P04217	Alpha-1B-glycoprotein	528.584	659.358	553.381	680.938	1303.75	560.596
P04222	HLA class I histocompatibility antigen, Cw-3 alpha chain	3862.07	14119.5	18039.7	15559	19769.4	25568.5
P04234	T-cell surface glycoprotein CD3 delta chain	58.0716	85.2336	55.3913	121.31	205.721	50.8094
P04264	Keratin, type II cytoskeletal 1	5510.16	3922.54	6157.09	16677.4	5657.81	4198.46
P04275	von Willebrand factor	69.4812	796.734	694.156	857.438	968.872	2363.5
P04278	Sex hormone-binding globulin	13.0807	94.71	105.513	59.5107	116.59	82.8209
P04406	Glyceraldehyde-3-phosphate dehydrogenase	2468.58	1994.91	2257.57	2400.12	2080.79	2087.58
P04424	Argininosuccinate lyase	220.299	217	220.249	261.103	164.71	169.505
P04430	Immunoglobulin kappa variable 1-16	79.7091	375.873	311.402	232.684	1237.31	214.212
P04433	Immunoglobulin kappa variable 3-11	336.149	1838.59	976.103	1025.14	4218.46	6038.55
P04439	HLA class I histocompatibility antigen, A-3 alpha chain	0	1299.58	0	0	1668.63	0
P04440	HLA class II histocompatibility antigen, DP beta 1 chain	57.1299	352.921	40.4946	119.55	0	0
P04632	Calpain small subunit 1	346.368	312.21	238.903	305.588	286.714	281.736
P04792	Heat shock protein beta-1	632.572	1377.04	828.222	960.49	760.73	725.817
P04839	Cytochrome b-245 heavy chain	2834.58	2044.47	1963.05	1423.9	2647.9	1915.09
P04843	Dolichyl-diphosphooligosaccharide--protein glycosyltransferase subunit 1	574.816	682.318	791.142	470.609	308.602	387.857
P04844	Dolichyl-diphosphooligosaccharide--protein glycosyltransferase subunit 2	452.92	533.687	664.637	392.616	300.154	350.048
P04899	Guanine nucleotide-binding protein G(i) subunit alpha-2	9529.05	9397.72	7952.06	9208.66	8933.6	9892.46
P04920	Anion exchange protein 2	49.8043	0	1108.64	41.176	25.7048	59.1882
P04921	Glycophorin-C	157.789	145.634	0	123.695	0	69.9216
P05019	Insulin-like growth factor I	10.5821	0	10.9447	9.8818	11.5611	11.7397
P05023	Sodium/potassium-transporting ATPase subunit alpha-1	1311.27	910.796	1102.09	1722.21	1388.16	1443.22
P05026	Sodium/potassium-transporting ATPase subunit beta-1	100.044	139.381	89.1741	284.954	178.941	0
P05067	Amyloid-beta A4 protein	34.7258	35.5301	48.2369	31.4892	103.923	45.1143
P05089	Arginase-1	128.838	104.097	65.9596	127.726	124.339	31.5485
P05090	Apolipoprotein D	38557	68566.9	32998	89953.1	113780	50976
P05091	Aldehyde dehydrogenase, mitochondrial	34.3775	62.4168	26.0093	32.665	69.1529	72.3424
P05106	Integrin beta-3	42216.9	40022.3	32619.6	43288.8	38094.6	51244.9
P05107	Integrin beta-2	3295.76	3515.93	2294.71	2790.94	2913.52	1687.95
P05109	Protein S100-A8	105689	18692.9	20769.3	23751.2	21371.1	13866.3
P05141	ADP/ATP translocase 2	802.863	376.503	1383.74	746.26	369.938	1149.66
P05154	Plasma serine protease inhibitor	0	85.7552	19.7241	33.0518	92.876	0
P05155	Plasma protease C1 inhibitor	591.014	620.976	367.642	939.905	2058.48	802.501
P05156	Complement factor I	534.032	358.117	711.729	324.08	1261.32	652.397
P05160	Coagulation factor XIII B chain	94.5993	182.271	131.304	132.204	683.416	258.475
P05161	Ubiquitin-like protein ISG15	31.6722	9.05983	91.8896	48.8184	37.1078	36.4408
P05164	Myeloperoxidase	2503.55	3907.72	4112.35	2526.24	8834.32	1088.31
P05165	Propionyl-CoA carboxylase alpha chain, mitochondrial	34.0289	36.0385	38.5142	41.1457	0	35.8006
P05166	Propionyl-CoA carboxylase beta chain, mitochondrial	95.5797	153.541	109.046	71.9088	0	81.2125
P05186	Alkaline phosphatase, tissue-nonspecific isozyme	19.4651	53.2494	13.7792	34.7107	45.0965	14.1638
P05198	Eukaryotic translation initiation factor 2 subunit 1	111.749	110.474	72.5965	111.693	52.4947	104.1
P05362	Intercellular adhesion molecule 1	314.478	630.314	211.223	664.845	585.652	462.375
P05386	60S acidic ribosomal protein P1	73.9128	39.1473	124.712	123.173	187.553	43.5081
P05387	60S acidic ribosomal protein P2	130.68	181.591	152.02	199.483	460.644	145.902
P05388	60S acidic ribosomal protein P0	79.354	65.5892	55.0046	73.4119	111.271	35.9721
P05452	Tetranectin	211.675	468.357	263.915	235.35	1559.6	504.013
P05496;P48201;Q06055	ATP synthase F(0) complex subunit C1, mitochondrial;ATP synthase F(0) complex subunit C3, mitochondrial;ATP synthase F(0) complex subunit C2, mitochondrial	0	31.3773	25.006	43.0433	0	0
P05534	HLA class I histocompatibility antigen, A-24 alpha chain	0	0	18.5144	0	655.944	0
P05543	Thyroxine-binding globulin	66.0772	30.3297	83.5472	47.6359	66.6546	43.367
P05546	Heparin cofactor 2	447.425	540.176	400.039	298.873	1296.78	502.507
P05556	Integrin beta-1	9098.47	8336.24	8735.63	9593.23	7473.93	9610.9
P05771	Protein kinase C beta type	1104.97	1101.88	917.734	983.103	1032	1171.03
P05783	Keratin, type I cytoskeletal 18	0	80.9235	8.34715	0	0	13.5514
P06127	T-cell surface glycoprotein CD5	92.1982	58.0867	108.403	297.908	295.034	256.318
P06132	Uroporphyrinogen decarboxylase	638.119	540.704	267.943	555.104	477.506	452.953
P06213	Insulin receptor	28.7758	27.0796	13.5233	26.7604	0	25.0974
P06239	Tyrosine-protein kinase Lck	124.072	67.5324	105.517	228.725	266.21	106.844
P06241	Tyrosine-protein kinase Fyn	508.162	658.15	572.626	800.592	841.945	1033.09
P06276	Cholinesterase	49.3303	72.5193	24.6667	38.6949	80.6121	36.8085
P06280	Alpha-galactosidase A	11.6877	0	12.3849	20.5609	0	14.765
P06310	Immunoglobulin kappa variable 2-30	74.0304	4.47682	230.29	0	142.93	261.176
P06312	Immunoglobulin kappa variable 4-1	1600.87	3191.53	4915.82	598.12	78586	4777.64
P06331	Immunoglobulin heavy variable 4-34	522.924	1082.25	1604.84	519.387	2044.7	1375.02
P06396	Gelsolin	19072.6	18662.8	25320.3	15414.3	119335	10906.8
P06454	Prothymosin alpha	149.742	81.4435	56.2965	86.5351	166.508	219.682
P06576	ATP synthase subunit beta, mitochondrial	2058.55	2815.21	3035.47	2405.11	1573.97	2419.18
P06681	Complement C2	111.269	112.837	122.497	111.055	301.718	125.493
P06702	Protein S100-A9	26977	5051.32	8009.26	5889.33	6309.2	2509.21
P06703	Protein S100-A6	2541.92	2850.93	1709.59	3010.86	4238.75	3002.5
P06727	Apolipoprotein A-IV	11454.3	16308.9	10057.9	13971.4	28483.2	10009.9
P06729	T-cell surface antigen CD2	60.3274	28.3171	30.2946	95.3965	106.855	55.0786
P06730	Eukaryotic translation initiation factor 4E	146.716	130.824	46.2234	57.8101	36.3905	58.6821
P06733	Alpha-enolase	14185.1	12960.6	15928.3	15207.5	15463.2	13298.2
P06737	Glycogen phosphorylase, liver form	272.088	416.002	420.942	384.636	383.144	402.134
P06744	Glucose-6-phosphate isomerase	1983.52	1701.47	1566.25	2219.47	1975.59	2395.07
P06748	Nucleophosmin	17.1776	0	12.5238	0	0	12.0807
P06753	Tropomyosin alpha-3 chain	15111.4	13396	8958.03	11141.2	12031.9	12844.9
P06756	Integrin alpha-V	153.13	223.362	161.801	180.085	154.76	184.546
P06858	Lipoprotein lipase	23.3219	0	18.3582	0	0	0
P06865	Beta-hexosaminidase subunit alpha	92.594	124.647	96.1979	94.4892	158.956	132.56
P06899;P23527;P33778;Q16778;Q8N257	Histone H2B type 1-J;Histone H2B type 1-O;Histone H2B type 1-B;Histone H2B type 2-E;Histone H2B type 3-B	101.644	184.914	288.55	177.89	1051.81	0
P07099	Epoxide hydrolase 1	61.345	54.1219	66.8112	79.2103	67.2237	30.0702
P07108	Acyl-CoA-binding protein	612.939	366.323	421.693	664.91	311.887	333.052
P07195	L-lactate dehydrogenase B chain	2817.96	2059.45	2313.89	2423.97	1669.95	1746.97
P07203	Glutathione peroxidase 1	314.858	165.795	588.204	534.536	151.529	285.882
P07204	Thrombomodulin	32.991	18.4121	14.7599	52.8256	111.536	163.372
P07225	Vitamin K-dependent protein S	2692.59	3804.63	3313.39	3763.84	9748.96	5207.1
P07237	Protein disulfide-isomerase	1841.1	2713.82	2557.56	2132.6	1828.63	1580.86
P07305	Histone H1.0	27.1802	79.9139	33.2803	49.9441	38.278	34.5386
P07307	Asialoglycoprotein receptor 2	17.457	40.0501	14.8232	0	53.4281	4768.55
P07311	Acylphosphatase-1	186.623	261.322	153.656	191.041	231.626	159.963
P07332	Tyrosine-protein kinase Fes/Fps	84.5028	56.3337	59.6337	80.7405	33.6498	64.2284
P07339	Cathepsin D	166.831	136.47	161.797	95.022	234.823	153.019
P07355	Annexin A2	1250.51	1875.42	982.822	1958.02	2698.49	1525.76
P07357	Complement component C8 alpha chain	256.697	236.297	208.529	213.146	422.299	301.083
P07358	Complement component C8 beta chain	377.481	315.472	311.45	331.436	932.29	488.199
P07359	Platelet glycoprotein Ib alpha chain	21604.7	24838.4	27230.9	27276.8	19218.5	39819.2
P07360	Complement component C8 gamma chain	884.411	656.05	529.1	584.714	1261.98	689.685
P07384	Calpain-1 catalytic subunit	2260.57	2078.62	2857.57	2426.05	2335.65	2243.87
P07437	Tubulin beta chain	3057.07	4031.61	2798.3	3750.26	3353.82	3932.03
P07451	Carbonic anhydrase 3	112.087	0	38.2517	95.736	126.078	130.021
P07477	Trypsin-1	5802.17	14906.5	6071.19	11155.9	19045.7	5745.94
P07602	Prosaposin	944.002	1003.93	944.851	1230.32	1255.38	1228.85
P07686	Beta-hexosaminidase subunit beta	116.914	125.942	113.485	164.468	108.799	107.117
P07737	Profilin-1	86332.1	100291	73235.4	91735.8	85370.1	105942
P07738	Bisphosphoglycerate mutase	701.946	194.363	224.241	236.886	418.538	420.904
P07741	Adenine phosphoribosyltransferase	274.327	465.858	293.28	342.425	459.27	601.248
P07766	T-cell surface glycoprotein CD3 epsilon chain	128.467	97.097	89.208	160.104	228.109	170.237
P07814	Bifunctional glutamate/proline--tRNA ligase	126.537	78.2563	63.4594	59.4934	56.979	48.4013
P07858	Cathepsin B	41.2819	16.713	29.9495	86.1333	0	43.4831
P07900	Heat shock protein HSP 90-alpha	3174.02	3035.95	2658.53	2950	2666.11	2410.9
P07902	Galactose-1-phosphate uridylyltransferase	57.7049	45.6551	77.3454	80.1699	41.0899	72.7671
P07910	Heterogeneous nuclear ribonucleoproteins C1/C2	38.8903	211.632	39.1172	31.0787	1	32.2305
P07919	Cytochrome b-c1 complex subunit 6, mitochondrial	57.7612	0	36.4476	0	0	28.6956
P07947	Tyrosine-protein kinase Yes	9306.34	7958.52	8462.34	8398.99	6753.65	12538.4
P07948	Tyrosine-protein kinase Lyn	1327.59	1504.4	1288.53	1436.02	909.539	1736.05
P07951	Tropomyosin beta chain	96.8008	324.035	316.79	154.24	18825.6	257.809
P07954	Fumarate hydratase, mitochondrial	389.238	545.943	519.672	442.194	313.099	412.288
P07996	Thrombospondin-1	682.433	1446.72	1667.65	824.003	2590.82	1377.68
P07998	Ribonuclease pancreatic	24.0007	0	12.8452	19.4368	92.929	0
P08069	Insulin-like growth factor 1 receptor	65.629	73.6667	47.1195	47.8195	18.709	46.3541
P08133	Annexin A6	2821.91	1585.22	1371.31	2125.06	3365.24	1571.44
P08174	Complement decay-accelerating factor	553.686	270.862	324.407	339.132	523.536	394.153
P08183	Multidrug resistance protein 1	109.279	40.4928	107.74	50.0376	52.9651	34.1819
P08185	Corticosteroid-binding globulin	99.8273	116.608	107.985	100.674	332.56	121.791
P08195	4F2 cell-surface antigen heavy chain	205.171	233.438	107.252	230.777	188.871	183.485
P08237	ATP-dependent 6-phosphofructokinase, muscle type	23.9451	32.12	32.1681	34.0238	49.8951	42.889
P08238	Heat shock protein HSP 90-beta	4094.58	4242.48	4414.04	4111.05	3744.7	3292.79
P08240	Signal recognition particle receptor subunit alpha	10.5315	194.506	32.6185	5.26907	7.62821	19.7294
P08246	Neutrophil elastase	521.065	153.612	214.19	129.135	292.027	213.956
P08294	Extracellular superoxide dismutase [Cu-Zn]	4.92292	49.8005	1.51923	11.9217	45.5638	0
P08311	Cathepsin G	88.36	187.394	195.377	103.721	184.39	104.79
P08397	Porphobilinogen deaminase	54.952	37.0748	32.447	50.101	113.325	58.3364
P08473	Neprilysin	106.091	77.2856	104.108	251.367	101.871	62.3476
P08493	Matrix Gla protein	274.506	608.708	489.749	542.607	1267.46	765.826
P08514	Integrin alpha-IIb	85989.5	114756	97309.4	126740	107865	125141
P08519	Apolipoprotein(a)	346.993	347.497	551.485	2084.67	399.182	432.202
P08559	Pyruvate dehydrogenase E1 component subunit alpha, somatic form, mitochondrial	372.462	496.235	508.494	426.422	172.553	415.952
P08567	Pleckstrin	33936.1	32902	27692.5	28311.6	20376	32392.2
P08571	Monocyte differentiation antigen CD14	50.5067	123.832	65.9022	82.2722	383.671	120.905
P08574	Cytochrome c1, heme protein, mitochondrial	130.956	132.824	176.89	75.1596	103.929	87.6424
P08575	Receptor-type tyrosine-protein phosphatase C	4875.15	5431.96	3509.46	5532.8	8176.07	4194.59
P08603	Complement factor H	1610.73	2760.68	2290.71	1773.17	6250.39	3085.03
P08631	Tyrosine-protein kinase HCK	174.712	336.821	177.363	191.522	202.418	130.26
P08637	Low affinity immunoglobulin gamma Fc region receptor III-A	168.067	210.441	152.002	75.5025	186.975	116.525
P08648	Integrin alpha-5	214.475	292.25	285.048	396.256	304.2	440.365
P08670	Vimentin	90.3698	145.449	86.6632	86.1982	116.451	90.0837
P08697	Alpha-2-antiplasmin	1793.49	3384.95	2815.47	1967.3	7133.13	2665.57
P08708	40S ribosomal protein S17	0	0	9.47073	16.8711	0	12.98
P08709	Coagulation factor VII	25.1575	39.9399	21.717	17.8697	99.1133	36.0104
P08754	Guanine nucleotide-binding protein G(k) subunit alpha	1652.98	1391.68	1131.75	1401.51	1655.51	1575.47
P08758	Annexin A5	1417.63	1544.86	1476.53	1650.86	1960.43	1387.75
P08779	Keratin, type I cytoskeletal 16	7.71731	9.65712	89.1528	53.7089	253.437	8.62003
P08833	Insulin-like growth factor-binding protein 1	0	28.5146	14.848	0	0	0
P08865	40S ribosomal protein SA	447.305	354.415	317.027	460.424	491.656	330.646
P08913	Alpha-2A adrenergic receptor	57.6101	81.5052	38.74	30.4344	0	44.6937
P08962	CD63 antigen	1563.35	1587.8	1381.99	1419.07	1720.34	1793.45
P09012	U1 small nuclear ribonucleoprotein A	1	0	0	1.23115	0	1.93335
P09104	Gamma-enolase	1334.65	777.598	1361.04	1216.34	1678.49	1610.57
P09105	Hemoglobin subunit theta-1	98.1131	62.0799	48.0476	37.627	55.8445	93.0417
P09110	3-ketoacyl-CoA thiolase, peroxisomal	95.6492	76.4645	92.3119	92.1257	0	86.4313
P09211	Glutathione S-transferase P	2596.76	2830.31	2796.88	2232.11	2568.26	3743.8
P09326	CD48 antigen	99.5644	105.787	100.013	159.89	278.38	115.152
P09327	Villin-1	218.578	189.249	170.818	341.654	183.945	276.045
P09382	Galectin-1	179.604	255.306	88.3053	180.883	117.871	106.559
P09417	Dihydropteridine reductase	163.967	119.391	148.957	125.633	169.27	151.886
P09429	High mobility group protein B1	62.0502	60.3729	99.9476	34.8266	87.2131	54.7106
P09467	Fructose-1,6-bisphosphatase 1	33.3847	42.5252	16.6718	100.241	146.295	54.8069
P09486	SPARC	72.3702	23.587	113.586	123.983	203.548	111.281
P09488	Glutathione S-transferase Mu 1	3.90033	0	38.7797	48.7877	136.349	0
P09493	Tropomyosin alpha-1 chain	306.264	337.661	594.383	353.037	209.736	271.183
P09496	Clathrin light chain A	286.739	276.818	230.344	231.52	59.2367	215.513
P09497	Clathrin light chain B	112.36	161.289	113.485	113.708	95.931	80.2895
P09525	Annexin A4	1558.03	903.506	1028.39	970.083	2058.16	971.003
[truncated: 3,151 more rows]

## Sheet: Supplementary Data 4
Supplementary Data 4. Identified proteins and relative intensity of WCSEV from serum samples
[truncated: 1,543 more rows]

[truncated: 9 more sheets: Supplementary Data 5, Supplementary Data 6, Supplementary Data 7, Supplementary Data 8, Supplementary Data 9, Supplementary Data 10, Supplementary Data 11, Supplementary Data 12, Supplementary Data 13]
